# Supplementary material for: The injections of mitochondrial fusion promoter M1 during proestrus disrupt the progesterone secretion and the estrous cycle in the mouse
Source: Sci Rep. 2023 Feb 10;13:2392. doi: 10.1038/s41598-023-29608-7 (PMC9918500; doi:10.1038/s41598-023-29608-7)
Supplement: Supplementary file 6 — Supplementary Table 1. [file 41598_2023_29608_MOESM6_ESM.xlsx]

## Sheet: Map_stat
Type	P20_M1_1	P20_M1_2	P20_M1_4	P20_C_1	P20_C_2	P20_C_4
Total Reads	42397088 (100 %)	42388922 (100 %)	35896832 (100 %)	38186466 (100 %)	42678512 (100 %)	48798436 (100 %)
Unmapped	1167198 (2.75 %)	1538354 (3.63 %)	1144299 (3.19 %)	1105327 (2.89 %)	1274814 (2.99 %)	1182785 (2.42 %)
Total Mapped	41229890 (97.25 %)	40850568 (96.37 %)	34752533 (96.81 %)	37081139 (97.11 %)	41403698 (97.01 %)	47615651 (97.58 %)
Multiple Mapped	2650899 (6.25 %)	2951369 (6.96 %)	2679649 (7.46 %)	2453819 (6.43 %)	2359609 (5.53 %)	2644048 (5.42 %)
Uniquely Mapped	38578991 (90.99 %)	37899199 (89.41 %)	32072884 (89.35 %)	34627320 (90.68 %)	39044089 (91.48 %)	44971603 (92.16 %)
Splice reads (UM)	28575127 (67.4 %)	27832876 (65.66 %)	24372179 (67.9 %)	25337404 (66.35 %)	26602843 (62.33 %)	29879178 (61.23 %)
Non-splice reads (UM)	10003864 (23.6 %)	10066323 (23.75 %)	7700705 (21.45 %)	9289916 (24.33 %)	12441246 (29.15 %)	15092425 (30.93 %)

## Sheet: Reads_tag_distribution_stat
Group	P20_M1_1	P20_M1_2	P20_M1_4	P20_C_1	P20_C_2	P20_C_4
Total Assigned	52216083 (100 %)	51775740 (100 %)	43105681 (100 %)	47465959 (100 %)	55602889 (100 %)	65067767 (100 %)
3'UTR_Exons	14650170 (28.06 %)	14298114 (27.62 %)	12519541 (29.04 %)	12964860 (27.31 %)	13447309 (24.18 %)	15001953 (23.06 %)
5'UTR_Exons	1435740 (2.75 %)	1383061 (2.67 %)	1180358 (2.74 %)	1323033 (2.79 %)	1505900 (2.71 %)	1820215 (2.8 %)
CDS_Exons	28695479 (54.96 %)	28770927 (55.57 %)	22680888 (52.62 %)	26191023 (55.18 %)	34445999 (61.95 %)	41253413 (63.4 %)
Introns	6441137 (12.34 %)	6371627 (12.31 %)	5967220 (13.84 %)	6133686 (12.92 %)	5385503 (9.69 %)	6090992 (9.36 %)
Intergenic_downTES_10kb	648181 (1.24 %)	638281 (1.23 %)	543805 (1.26 %)	597323 (1.26 %)	554288 (1 %)	631280 (0.97 %)
Intergenic_upTSS_10kb	345376 (0.66 %)	313730 (0.61 %)	213869 (0.5 %)	256034 (0.54 %)	263890 (0.47 %)	269914 (0.41 %)

## Sheet: Splicing_events_junctions_stat
Type	annotation	P20_M1_1	P20_M1_2	P20_M1_4	P20_C_1	P20_C_2	P20_C_4
splicing events	annotated	12170140 (98.37 %)	12259584 (98.47 %)	9358510 (98.31 %)	11360036 (98.66 %)	15311407 (98.96 %)	18577181 (98.96 %)
splicing events	complete_novel	146680 (1.19 %)	141595 (1.14 %)	117713 (1.24 %)	105142 (0.91 %)	100446 (0.65 %)	124809 (0.66 %)
splicing events	partial_novel	54885 (0.44 %)	49270 (0.4 %)	42811 (0.45 %)	48785 (0.42 %)	59949 (0.39 %)	70216 (0.37 %)
splicing junctions	annotated	158499 (80.85 %)	151351 (82.11 %)	148574 (82 %)	157684 (81.18 %)	166589 (82.17 %)	169901 (81.16 %)
splicing junctions	complete_novel	20950 (10.69 %)	19232 (10.43 %)	19257 (10.63 %)	21101 (10.86 %)	18470 (9.11 %)	20123 (9.61 %)
splicing junctions	partial_novel	16593 (8.46 %)	13750 (7.46 %)	13362 (7.37 %)	15466 (7.96 %)	17689 (8.72 %)	19317 (9.23 %)
