# Supplementary material for: The injections of mitochondrial fusion promoter M1 during proestrus disrupt the progesterone secretion and the estrous cycle in the mouse
Source: Sci Rep. 2023 Feb 10;13:2392. doi: 10.1038/s41598-023-29608-7 (PMC9918500; doi:10.1038/s41598-023-29608-7)
Supplement: Supplementary file 7 — Supplementary Table 2. [file 41598_2023_29608_MOESM7_ESM.xlsx]

## Sheet: DEG_Complete
Index	ensembl_gene_id	symbol	entrezgene	description	baseMean	log2FoldChange	lfcSE	stat	pvalue	padj	P20_M1_1	P20_M1_2	P20_M1_4	P20_C_1	P20_C_2	P20_C_4	M1.norm.count.mean	Control.norm.count.mean
1	ENSMUSG00000000001	Gnai3	14679	guanine nucleotide binding protein (G protein), alpha inhibiting 3 [Source:MGI Symbol;Acc:MGI:95773]	2707.29	-0.20849	0.156288	-1.33401	0.1822	0.53057	2218.55	2502.96	2286.83	2326.19	2651.74	3118.17	2336.11	2698.7
2	ENSMUSG00000000028	Cdc45	12544	cell division cycle 45 [Source:MGI Symbol;Acc:MGI:1338073]	191.755	-0.322707	0.284175	-1.13559	0.256128	0.610712	175.379	147.481	166.358	226.921	166.211	218.734	163.073	203.955
3	ENSMUSG00000000031	H19	14955	H19, imprinted maternally expressed transcript [Source:MGI Symbol;Acc:MGI:95891]	223.618	-0.755432	0.427764	-1.766	0.0773957	0.362799	168.559	117.985	217.905	326.644	144.241	379.949	168.15	283.611
4	ENSMUSG00000000037	Scml2	107815	Scm polycomb group protein like 2 [Source:MGI Symbol;Acc:MGI:1340042]	120.448	-0.166346	0.299865	-0.554735	0.579076	0.8426	128.612	86.3816	147.613	175.024	108.897	123.139	120.869	135.687
5	ENSMUSG00000000056	Narf	67608	nuclear prelamin A recognition factor [Source:MGI Symbol;Acc:MGI:1914858]	527.521	-0.609615	0.348797	-1.74776	0.0805052	0.370762	415.065	527.771	403.007	354.119	1086.11	613.265	448.614	684.497
6	ENSMUSG00000000058	Cav2	12390	caveolin 2 [Source:MGI Symbol;Acc:MGI:107571]	628.428	-0.066228	0.25755	-0.257146	0.797066	0.932074	780.438	579.389	502.587	466.053	850.162	634.329	620.805	650.181
7	ENSMUSG00000000078	Klf6	23849	Kruppel-like factor 6 [Source:MGI Symbol;Acc:MGI:1346318]	1814.38	0.360429	0.272916	1.32066	0.186615	0.534706	1755.74	1678.12	2874.94	1836.74	1611.49	1465.52	2102.93	1637.91
8	ENSMUSG00000000085	Scmh1	29871	sex comb on midleg homolog 1 [Source:MGI Symbol;Acc:MGI:1352762]	825.996	0.0372575	0.129664	0.287338	0.773853	0.923371	876.897	791.129	821.244	793.714	762.28	869.265	829.757	808.42
9	ENSMUSG00000000088	Cox5a	12858	cytochrome c oxidase subunit Va [Source:MGI Symbol;Acc:MGI:88474]	535.376	-0.056702	0.322763	-0.175677	0.860548	0.954083	415.065	636.274	364.346	345.978	554.993	571.139	471.895	490.703
10	ENSMUSG00000000093	Tbx2	21385	T-box 2 [Source:MGI Symbol;Acc:MGI:98494]	633.172	-0.126479	0.216601	-0.583927	0.559269	0.831815	534.907	575.175	569.365	569.846	629.502	633.518	559.816	610.956
11	ENSMUSG00000000094	Tbx4	21387	T-box 4 [Source:MGI Symbol;Acc:MGI:102556]	56.9652	-0.447668	0.392229	-1.14134	0.253728	0.609323	54.5625	35.8168	64.4343	71.2308	89.7924	50.2278	51.6045	70.417
12	ENSMUSG00000000120	Ngfr	18053	nerve growth factor receptor (TNFR superfamily, member 16) [Source:MGI Symbol;Acc:MGI:97323]	173.853	-1.35122	0.432119	-3.12696	0.00176624	0.0677012	75.0234	58.9923	72.635	94.6352	232.123	200.101	68.8836	175.62
13	ENSMUSG00000000126	Wnt9a	216795	wingless-type MMTV integration site family, member 9A [Source:MGI Symbol;Acc:MGI:2446084]	60.6062	-0.305804	0.358276	-0.853542	0.393359	0.730028	39.9475	47.4045	80.8357	55.967	74.5086	76.1518	56.0626	68.8758
14	ENSMUSG00000000127	Fer	14158	fer (fms/fps related) protein kinase [Source:MGI Symbol;Acc:MGI:105917]	270.323	-0.245863	0.228446	-1.07624	0.28182	0.633721	239.685	231.756	187.445	213.692	239.765	327.291	219.629	260.249
15	ENSMUSG00000000131	Xpo6	74204	exportin 6 [Source:MGI Symbol;Acc:MGI:2429950]	1401.97	-0.340871	0.207117	-1.64579	0.0998077	0.406113	1202.32	1174.58	1053.21	1101.02	1565.64	1676.96	1143.37	1447.87
16	ENSMUSG00000000134	Tfe3	209446	transcription factor E3 [Source:MGI Symbol;Acc:MGI:98511]	908.796	0.00578333	0.154543	0.0374222	0.970148	0.990208	790.182	832.213	882.164	712.308	900.79	879.797	834.853	830.965
17	ENSMUSG00000000142	Axin2	12006	axin 2 [Source:MGI Symbol;Acc:MGI:1270862]	411.853	-0.248514	0.231091	-1.07539	0.282198	0.633956	287.427	387.664	384.263	329.697	405.021	521.721	353.118	418.813
18	ENSMUSG00000000148	Brat1	231841	BRCA1-associated ATM activator 1 [Source:MGI Symbol;Acc:MGI:1891679]	460.907	0.0221251	0.182549	0.121201	0.903532	0.969109	410.193	490.9	456.898	433.49	453.738	449.62	452.664	445.616
19	ENSMUSG00000000149	Gna12	14673	guanine nucleotide binding protein, alpha 12 [Source:MGI Symbol;Acc:MGI:95767]	1531.92	-0.139185	0.147714	-0.942263	0.346058	0.694428	1390.37	1429.51	1274.63	1333.03	1584.74	1591.09	1364.84	1502.95
20	ENSMUSG00000000167	Pih1d2	72614	PIH1 domain containing 2 [Source:MGI Symbol;Acc:MGI:1919864]	51.8518	-0.187209	0.551608	-0.339387	0.734318	0.910508	18.5123	32.6565	29.2883	31.5451	38.2095	21.8734	26.819	30.5427
21	ENSMUSG00000000168	Dlat	235339	dihydrolipoamide S-acetyltransferase (E2 component of pyruvate dehydrogenase complex) [Source:MGI Symbol;Acc:MGI:2385311]	1060.54	0.168321	0.131789	1.2772	0.201532	0.554459	1108.79	1232.52	1132.87	1046.07	949.507	1095.29	1158.06	1030.29
22	ENSMUSG00000000171	Sdhd	66925	succinate dehydrogenase complex, subunit D, integral membrane protein [Source:MGI Symbol;Acc:MGI:1914175]	1157.39	-0.219016	0.139124	-1.57424	0.115431	0.433426	1052.28	1076.61	1002.83	1149.87	1196.91	1297.82	1043.91	1214.87
23	ENSMUSG00000000184	Ccnd2	12444	cyclin D2 [Source:MGI Symbol;Acc:MGI:88314]	3300.64	-0.550122	0.186346	-2.95215	0.00315571	0.0878999	2450.44	2196.41	2450.85	2784.11	3329	4277.46	2365.9	3463.53
24	ENSMUSG00000000194	Gpr107	277463	G protein-coupled receptor 107 [Source:MGI Symbol;Acc:MGI:2139054]	1159.85	-0.445426	0.191832	-2.32196	0.0202353	0.202952	991.868	900.686	841.16	975.862	1376.5	1369.92	911.238	1240.76
25	ENSMUSG00000000197	Nalcn	338370	sodium leak channel, non-selective [Source:MGI Symbol;Acc:MGI:2444306]	49.6592	-0.283439	0.426329	-0.664836	0.506155	0.804403	32.1529	56.8855	44.5182	66.1429	42.0305	54.2784	44.5189	54.1506
26	ENSMUSG00000000204	Slfn4	20558	schlafen 4 [Source:MGI Symbol;Acc:MGI:1329010]	124.797	0.891568	0.665007	1.34069	0.180021	0.526785	271.838	119.038	189.788	202.499	42.0305	68.8607	193.555	104.463
27	ENSMUSG00000000214	Th	21823	tyrosine hydroxylase [Source:MGI Symbol;Acc:MGI:98735]	39.1354	-0.520319	0.482391	-1.07863	0.280755	0.63357	46.7678	18.9618	28.1168	46.8088	42.0305	46.1772	31.2821	45.0055
28	ENSMUSG00000000223	Drp2	13497	dystrophin related protein 2 [Source:MGI Symbol;Acc:MGI:107432]	87.198	0.0462212	0.350202	0.131984	0.894997	0.965489	83.7924	64.2595	91.3795	106.846	57.3143	68.0506	79.8105	77.4037
29	ENSMUSG00000000253	Gmpr	66355	guanosine monophosphate reductase [Source:MGI Symbol;Acc:MGI:1913605]	333.797	0.126386	0.178207	0.709209	0.478195	0.786565	377.066	358.168	336.23	379.558	309.497	294.076	357.154	327.71
30	ENSMUSG00000000266	Mid2	23947	midline 2 [Source:MGI Symbol;Acc:MGI:1344333]	407.021	-0.521347	0.312979	-1.66576	0.0957616	0.399819	341.99	344.473	319.828	312.398	568.367	563.037	335.43	481.267
31	ENSMUSG00000000275	Trim25	217069	tripartite motif-containing 25 [Source:MGI Symbol;Acc:MGI:102749]	1982.72	-0.282317	0.272545	-1.03586	0.300269	0.652616	1447.85	1701.3	1500.73	1263.84	2305.94	2084.45	1549.96	1884.75
32	ENSMUSG00000000276	Dgke	56077	diacylglycerol kinase, epsilon [Source:MGI Symbol;Acc:MGI:1889276]	281.424	-0.140964	0.245975	-0.573082	0.566589	0.835179	298.145	260.198	319.828	263.554	420.305	284.354	292.724	322.738
33	ENSMUSG00000000278	Scpep1	74617	serine carboxypeptidase 1 [Source:MGI Symbol;Acc:MGI:1921867]	4324.52	0.261174	0.242352	1.07767	0.281183	0.63357	4562.79	5978.24	4221.03	3537.12	3949.91	4829.97	4920.69	4105.67
34	ENSMUSG00000000282	Mnt	17428	max binding protein [Source:MGI Symbol;Acc:MGI:109150]	792.3	-0.0507081	0.187976	-0.269759	0.787346	0.927783	746.337	711.068	811.872	599.356	854.938	894.379	756.426	782.891
35	ENSMUSG00000000290	Itgb2	16414	integrin beta 2 [Source:MGI Symbol;Acc:MGI:96611]	83.8231	0.0709068	0.313176	0.226412	0.820881	0.941266	71.1261	99.0228	97.2372	63.0901	91.7029	98.8354	89.1287	84.5428
36	ENSMUSG00000000295	Hddc2	69692	HD domain containing 2 [Source:MGI Symbol;Acc:MGI:1916942]	310.473	0.208603	0.330578	0.631027	0.528023	0.81604	282.556	343.42	345.602	373.453	219.705	247.899	323.859	280.352
37	ENSMUSG00000000296	Tpd52l1	21987	tumor protein D52-like 1 [Source:MGI Symbol;Acc:MGI:1298386]	432.34	0.456431	0.35315	1.29246	0.196199	0.546736	475.473	441.389	488.529	417.209	401.2	206.582	468.464	341.664
38	ENSMUSG00000000301	Pemt	18618	phosphatidylethanolamine N-methyltransferase [Source:MGI Symbol;Acc:MGI:104535]	44.5259	0.0745337	0.340719	0.218754	0.826842	0.94342	42.8705	42.1374	37.489	35.6154	33.4333	46.9873	40.8323	38.6787
39	ENSMUSG00000000303	Cdh1	12550	cadherin 1 [Source:MGI Symbol;Acc:MGI:88354]	259.293	-0.852005	0.922163	-0.92392	0.355528	0.701604	57.4855	28.4427	77.3211	101.758	117.494	75.3417	54.4164	98.1981
40	ENSMUSG00000000305	Cdh4	12561	cadherin 4 [Source:MGI Symbol;Acc:MGI:99218]	61.3907	-0.0321572	0.464451	-0.0692369	0.944801	0.983149	89.6383	29.4962	35.146	62.0725	54.4486	42.1265	51.4268	52.8825
41	ENSMUSG00000000317	Bcl6b	12029	B cell CLL/lymphoma 6, member B [Source:MGI Symbol;Acc:MGI:1278332]	236.767	-0.290445	0.323554	-0.89767	0.369361	0.712347	170.508	234.916	186.274	205.552	284.661	233.316	197.232	241.176
42	ENSMUSG00000000318	Clec10a	17312	C-type lectin domain family 10, member A [Source:MGI Symbol;Acc:MGI:96975]	88.2567	-0.671048	0.430674	-1.55813	0.119202	0.439402	75.9977	38.9771	70.2919	77.3363	103.166	114.228	61.7556	98.2432
43	ENSMUSG00000000320	Alox12	11684	arachidonate 12-lipoxygenase [Source:MGI Symbol;Acc:MGI:87998]	101.899	0.345055	0.2592	1.33123	0.183113	0.53171	110.099	110.611	130.04	78.3539	117.494	80.2025	116.917	92.0169
44	ENSMUSG00000000325	Arvcf	11877	armadillo repeat gene deleted in velocardiofacial syndrome [Source:MGI Symbol;Acc:MGI:109620]	334.439	0.109194	0.200712	0.544031	0.58642	0.845757	332.246	342.366	312.799	286.958	300.9	327.291	329.137	305.05
45	ENSMUSG00000000326	Comt	12846	catechol-O-methyltransferase [Source:MGI Symbol;Acc:MGI:88470]	786.104	0.263802	0.143306	1.84083	0.065646	0.340947	889.563	780.595	883.335	729.607	750.817	647.291	851.164	709.238
46	ENSMUSG00000000339	Rtca	66368	RNA 3'-terminal phosphate cyclase [Source:MGI Symbol;Acc:MGI:1913618]	217.371	-0.295653	0.201951	-1.46398	0.1432	0.478746	180.251	202.259	162.843	209.622	202.51	256.81	181.784	222.981
47	ENSMUSG00000000340	Dbt	13171	dihydrolipoamide branched chain transacylase E2 [Source:MGI Symbol;Acc:MGI:105386]	1073.61	-0.0737526	0.149033	-0.494874	0.620689	0.861737	1006.48	1192.49	1068.44	1055.23	1200.73	1181.97	1089.14	1145.98
48	ENSMUSG00000000346	Dazap2	23994	DAZ associated protein 2 [Source:MGI Symbol;Acc:MGI:1344344]	3173.82	0.148938	0.152125	0.979047	0.327557	0.67858	3510.51	3504.78	3318.95	2959.13	3446.5	2915.64	3444.75	3107.09
49	ENSMUSG00000000355	Mcts1	68995	malignant T cell amplified sequence 1 [Source:MGI Symbol;Acc:MGI:1916245]	514.557	0.105329	0.141399	0.744906	0.456329	0.773046	503.729	554.106	538.905	500.651	465.201	517.67	532.247	494.507
50	ENSMUSG00000000359	Rem1	19700	rad and gem related GTP binding protein 1 [Source:MGI Symbol;Acc:MGI:1097696]	167.085	0.13532	0.270956	0.499419	0.617485	0.860596	169.533	151.695	134.726	117.022	161.435	136.911	151.985	138.456
51	ENSMUSG00000000365	Rnf17	30054	ring finger protein 17 [Source:MGI Symbol;Acc:MGI:1353419]	49.097	-0.493953	0.362677	-1.36196	0.173209	0.518184	34.1015	27.3893	57.4051	63.0901	46.8067	56.7088	39.632	55.5352
52	ENSMUSG00000000374	Trappc10	216131	trafficking protein particle complex 10 [Source:MGI Symbol;Acc:MGI:1336209]	888.721	-0.492959	0.261614	-1.8843	0.0595243	0.326673	674.236	733.19	543.591	620.725	1048.85	1075.85	650.339	915.141
53	ENSMUSG00000000378	Ccm2	216527	cerebral cavernous malformation 2 [Source:MGI Symbol;Acc:MGI:2384924]	409.189	-0.014627	0.163643	-0.0893835	0.928777	0.977335	418.962	359.221	367.861	369.382	391.648	396.962	382.015	385.997
54	ENSMUSG00000000384	Tbrg4	21379	transforming growth factor beta regulated gene 4 [Source:MGI Symbol;Acc:MGI:1100868]	589.353	-0.0197484	0.17688	-0.111649	0.911102	0.971213	529.061	578.335	597.481	583.075	502.455	641.62	568.293	575.717
55	ENSMUSG00000000392	Fap	14089	fibroblast activation protein [Source:MGI Symbol;Acc:MGI:109608]	46.2792	-0.375732	0.388514	-0.9671	0.333494	0.682048	39.9475	49.5114	32.8029	34.5978	50.6276	72.9113	40.7539	52.7123
56	ENSMUSG00000000399	Ndufa9	66108	NADH dehydrogenase (ubiquinone) 1 alpha subcomplex, 9 [Source:MGI Symbol;Acc:MGI:1913358]	1069.26	0.183466	0.155075	1.18308	0.236778	0.593859	1174.07	1282.03	1034.46	963.651	999.179	1110.68	1163.52	1024.5
57	ENSMUSG00000000402	Egfl6	54156	EGF-like-domain, multiple 6 [Source:MGI Symbol;Acc:MGI:1858599]	102.977	0.125343	0.431103	0.29075	0.771242	0.921666	118.868	101.13	103.095	83.4418	109.852	102.886	107.698	98.7267
58	ENSMUSG00000000409	Lck	16818	lymphocyte protein tyrosine kinase [Source:MGI Symbol;Acc:MGI:96756]	63.0213	0.0175442	0.27692	0.0633547	0.949484	0.984187	73.0747	64.2595	56.2335	60.0374	58.2695	72.9113	64.5226	63.7394
59	ENSMUSG00000000416	Cttnbp2	30785	cortactin binding protein 2 [Source:MGI Symbol;Acc:MGI:1353467]	121.973	0.0622572	0.345492	0.180198	0.856997	0.952793	119.843	103.237	134.726	86.4945	113.673	141.772	119.268	113.98
60	ENSMUSG00000000420	Galnt1	14423	polypeptide N-acetylgalactosaminyltransferase 1 [Source:MGI Symbol;Acc:MGI:894693]	2337.3	-0.213796	0.156153	-1.36915	0.170954	0.515	2111.37	2139.52	1776.04	2053.48	2416.75	2519.49	2008.98	2329.91
61	ENSMUSG00000000439	Mkrn2	67027	makorin, ring finger protein, 2 [Source:MGI Symbol;Acc:MGI:1914277]	476.053	-0.11452	0.202883	-0.564464	0.572439	0.83873	566.086	500.381	385.434	529.143	527.291	516.86	483.967	524.432
62	ENSMUSG00000000440	Pparg	19016	peroxisome proliferator activated receptor gamma [Source:MGI Symbol;Acc:MGI:97747]	662.751	0.297278	0.248704	1.19531	0.231967	0.58898	698.595	680.519	731.036	697.044	478.574	541.974	703.383	572.531
63	ENSMUSG00000000441	Raf1	110157	v-raf-leukemia viral oncogene 1 [Source:MGI Symbol;Acc:MGI:97847]	1103.03	-0.333161	0.259648	-1.28313	0.199447	0.551107	986.022	1094.52	809.529	998.248	1246.59	1395.85	963.356	1213.56
64	ENSMUSG00000000486	Sept1	54204	septin 1 [Source:MGI Symbol;Acc:MGI:1858916]	116.422	0.382789	0.236174	1.62079	0.105063	0.415146	125.689	136.946	160.5	129.233	104.121	91.5442	141.045	108.299
65	ENSMUSG00000000489	Pdgfb	18591	platelet derived growth factor, B polypeptide [Source:MGI Symbol;Acc:MGI:97528]	422.066	0.155547	0.294209	0.528695	0.597017	0.849808	419.936	541.465	384.263	318.503	413.618	475.544	448.555	402.555
66	ENSMUSG00000000530	Acvrl1	11482	activin A receptor, type II-like 1 [Source:MGI Symbol;Acc:MGI:1338946]	519.244	0.0390358	0.223776	0.174441	0.861519	0.954584	561.214	427.694	610.368	488.44	582.695	485.265	533.092	518.8
67	ENSMUSG00000000531	Grasp	56149	GRP1 (general receptor for phosphoinositides 1)-associated scaffold protein [Source:MGI Symbol;Acc:MGI:1860303]	357.456	0.0727217	0.172932	0.420522	0.674104	0.883361	404.347	355.007	407.693	427.385	342.93	340.253	389.016	370.189
68	ENSMUSG00000000532	Acvr1b	11479	activin A receptor, type 1B [Source:MGI Symbol;Acc:MGI:1338944]	532.826	-0.014335	0.154324	-0.0928889	0.925992	0.976815	537.83	500.381	495.558	499.633	550.217	499.848	511.256	516.566
69	ENSMUSG00000000538	Tom1l2	216810	target of myb1-like 2 (chicken) [Source:MGI Symbol;Acc:MGI:2443306]	1463.32	-0.176075	0.198699	-0.886137	0.375544	0.717742	1237.4	1242	1479.65	1549.78	1502.59	1420.15	1319.68	1490.84
70	ENSMUSG00000000552	Zfp385a	29813	zinc finger protein 385A [Source:MGI Symbol;Acc:MGI:1352495]	205.197	-0.152395	0.268061	-0.568508	0.56969	0.837504	159.79	210.687	192.131	200.464	224.481	200.101	187.536	208.349
71	ENSMUSG00000000555	Itga5	16402	integrin alpha 5 (fibronectin receptor alpha) [Source:MGI Symbol;Acc:MGI:96604]	1236.22	-0.0803599	0.470817	-0.170682	0.864474	0.955772	799.925	1051.33	839.989	689.921	1063.18	1092.05	897.08	948.384
72	ENSMUSG00000000561	Wdr77	70465	WD repeat domain 77 [Source:MGI Symbol;Acc:MGI:1917715]	815.177	-0.0616082	0.221659	-0.277941	0.781058	0.925784	663.519	806.931	759.153	873.086	635.233	818.227	743.201	775.515
73	ENSMUSG00000000563	Atp5f1	11950	ATP synthase, H+ transporting, mitochondrial F0 complex, subunit B1 [Source:MGI Symbol;Acc:MGI:1100495]	3496.91	0.309661	0.199853	1.54945	0.121275	0.442637	3696.61	4996.44	3801.62	3092.43	3165.66	3822.17	4164.89	3360.09
74	ENSMUSG00000000567	Sox9	20682	SRY (sex determining region Y)-box 9 [Source:MGI Symbol;Acc:MGI:98371]	125.116	-0.267748	0.343881	-0.778607	0.436211	0.761641	75.9977	85.3282	77.3211	65.1253	91.7029	129.62	79.549	95.4828
75	ENSMUSG00000000568	Hnrnpd	11991	heterogeneous nuclear ribonucleoprotein D [Source:MGI Symbol;Acc:MGI:101947]	2749.43	0.0866675	0.185272	0.467785	0.639938	0.869737	3060.37	2608.3	3248.66	3434.34	2471.2	2492.76	2972.44	2799.43
76	ENSMUSG00000000579	Dynlt1c	100040563	dynein light chain Tctex-type 1C [Source:MGI Symbol;Acc:MGI:3807476]	546.53	0.707711	0.295435	2.39549	0.0165982	0.184576	738.542	706.854	923.167	503.703	547.351	399.392	789.521	483.482
77	ENSMUSG00000000581	C1d	57316	C1D nuclear receptor co-repressor [Source:MGI Symbol;Acc:MGI:1927354]	859.828	0.360867	0.159277	2.26566	0.0234722	0.215123	1016.23	1052.38	1045.01	847.646	822.46	755.037	1037.87	808.381
78	ENSMUSG00000000594	Gm2a	14667	GM2 ganglioside activator protein [Source:MGI Symbol;Acc:MGI:95762]	31232.6	0.417313	0.300959	1.38661	0.16556	0.508002	35191.8	47003.2	32634.2	30842.9	25062.6	30080.8	38276.4	28662.1
79	ENSMUSG00000000600	Krit1	79264	KRIT1, ankyrin repeat containing [Source:MGI Symbol;Acc:MGI:1930618]	1273.19	0.356456	0.135501	2.63064	0.00852231	0.137243	1480.98	1600.17	1496.05	1237.38	1129.09	1208.71	1525.73	1191.73
80	ENSMUSG00000000605	Clcn4	12727	chloride channel, voltage-sensitive 4 [Source:MGI Symbol;Acc:MGI:104571]	1966.96	0.326631	0.157881	2.06884	0.0385607	0.272194	2367.62	2225.91	2072.44	1742.1	1887.55	1686.68	2221.99	1772.11
81	ENSMUSG00000000628	Hk2	15277	hexokinase 2 [Source:MGI Symbol;Acc:MGI:1315197]	696.857	-0.110262	0.416256	-0.264891	0.791093	0.928798	376.091	812.198	583.423	444.684	547.351	919.493	590.571	637.176
82	ENSMUSG00000000631	Myo18a	360013	myosin XVIIIA [Source:MGI Symbol;Acc:MGI:2667185]	1720.92	-0.726897	0.266787	-2.72464	0.00643719	0.120351	1162.38	1289.4	939.569	1170.22	2356.57	2086.07	1130.45	1870.96
83	ENSMUSG00000000632	Sez6	20370	seizure related gene 6 [Source:MGI Symbol;Acc:MGI:104745]	86.8037	0.114165	0.790563	0.144409	0.885177	0.962823	63.3314	110.611	42.1752	20.3516	69.7324	109.367	72.0391	66.4837
84	ENSMUSG00000000682	Cd52	23833	CD52 antigen [Source:MGI Symbol;Acc:MGI:1346088]	44.6904	0.829388	0.47911	1.7311	0.0834337	0.376937	27.2812	60.0458	92.551	47.8264	25.7914	27.5443	59.9593	33.7207
85	ENSMUSG00000000690	Hoxb6	15414	homeobox B6 [Source:MGI Symbol;Acc:MGI:96187]	43.5797	1.06222	0.578836	1.83509	0.0664927	0.342564	24.3582	31.603	57.4051	12.211	24.8362	17.0126	37.7888	18.0199
86	ENSMUSG00000000693	Loxl3	16950	lysyl oxidase-like 3 [Source:MGI Symbol;Acc:MGI:1337004]	405.195	0.113107	0.427865	0.264353	0.791508	0.928843	277.684	564.641	332.715	222.851	467.111	396.152	391.68	362.038
87	ENSMUSG00000000708	Kat2b	18519	K(lysine) acetyltransferase 2B [Source:MGI Symbol;Acc:MGI:1343094]	1292.93	-0.0388992	0.230492	-0.168766	0.865981	0.956791	1360.16	1262.01	1234.79	1035.9	1639.19	1287.29	1285.66	1320.79
88	ENSMUSG00000000711	Rab5b	19344	RAB5B, member RAS oncogene family [Source:MGI Symbol;Acc:MGI:105938]	2322.95	-0.0142428	0.20227	-0.0704147	0.943864	0.983149	2536.18	2389.19	2104.07	2020.92	2746.31	2332.35	2343.15	2366.53
89	ENSMUSG00000000730	Dnmt3l	54427	DNA (cytosine-5-)-methyltransferase 3-like [Source:MGI Symbol;Acc:MGI:1859287]	28.807	-0.344834	0.529071	-0.651773	0.514548	0.808544	29.2299	21.0687	21.0876	30.5275	35.3438	25.1139	23.7954	30.3284
90	ENSMUSG00000000732	Icosl	50723	icos ligand [Source:MGI Symbol;Acc:MGI:1354701]	709.699	-0.156904	0.200179	-0.783816	0.433148	0.759114	648.904	521.45	782.583	783.539	775.653	618.126	650.979	725.773
91	ENSMUSG00000000738	Spg7	234847	SPG7, paraplegin matrix AAA peptidase subunit [Source:MGI Symbol;Acc:MGI:2385906]	1010.47	-0.16561	0.156573	-1.05772	0.290184	0.641325	872.025	1051.33	869.277	915.824	1087.06	1128.51	930.876	1043.8
92	ENSMUSG00000000739	Sult5a1	57429	sulfotransferase family 5A, member 1 [Source:MGI Symbol;Acc:MGI:1931463]	158.933	-0.469562	0.277186	-1.69404	0.0902584	0.390098	176.354	143.267	124.182	205.552	195.824	213.873	147.934	205.083
93	ENSMUSG00000000740	Rpl13	270106	ribosomal protein L13 [Source:MGI Symbol;Acc:MGI:105922]	9781.47	0.134442	0.181353	0.74133	0.458494	0.774007	9462.69	11466.6	10939.8	11191.4	8297.2	9544.9	10623	9677.82
94	ENSMUSG00000000743	Chmp1a	234852	charged multivesicular body protein 1A [Source:MGI Symbol;Acc:MGI:1920159]	1147.06	-0.0855582	0.175879	-0.486461	0.62664	0.863954	1080.53	1274.66	984.087	1021.65	1293.39	1228.15	1113.09	1181.07
95	ENSMUSG00000000751	Rpa1	68275	replication protein A1 [Source:MGI Symbol;Acc:MGI:1915525]	1020.2	-0.841726	0.179575	-4.68731	2.76814e-06	0.00185201	745.362	603.618	600.996	1001.3	1135.78	1357.77	649.992	1164.95
96	ENSMUSG00000000753	Serpinf1	20317	serine (or cysteine) peptidase inhibitor, clade F, member 1 [Source:MGI Symbol;Acc:MGI:108080]	1305.61	-0.162326	0.172538	-0.940815	0.3468	0.694949	1125.35	1342.08	1308.6	1474.48	1373.63	1377.21	1258.68	1408.44
97	ENSMUSG00000000759	Tubgcp3	259279	tubulin, gamma complex associated protein 3 [Source:MGI Symbol;Acc:MGI:2183752]	1267.48	0.203615	0.14488	1.4054	0.159901	0.500125	1542.36	1414.76	1423.41	1384.93	1179.72	1240.3	1460.18	1268.32
98	ENSMUSG00000000776	Polr3d	67065	polymerase (RNA) III (DNA directed) polypeptide D [Source:MGI Symbol;Acc:MGI:1914315]	709.137	0.0553228	0.184007	0.300656	0.763677	0.918418	732.696	776.381	672.459	726.554	667.711	705.62	727.179	699.962
99	ENSMUSG00000000782	Tcf7	21414	transcription factor 7, T cell specific [Source:MGI Symbol;Acc:MGI:98507]	755.827	-0.220071	0.215945	-1.01911	0.308153	0.661524	777.515	496.168	649.029	623.778	884.55	731.544	640.904	746.624
100	ENSMUSG00000000787	Ddx3x	13205	DEAD/H (Asp-Glu-Ala-Asp/His) box polypeptide 3, X-linked [Source:MGI Symbol;Acc:MGI:103064]	9765.23	-0.322652	0.223605	-1.44296	0.149033	0.486418	7611.46	7444.62	6328.62	6651.94	9764.44	10327.5	7128.23	8914.62
101	ENSMUSG00000000794	Kcnn3	140493	potassium intermediate/small conductance calcium-activated channel, subfamily N, member 3 [Source:MGI Symbol;Acc:MGI:2153183]	33.2275	-0.362459	0.499474	-0.725681	0.468034	0.780693	29.2299	22.1221	25.7737	16.2813	48.7171	34.0253	25.7086	33.0079
102	ENSMUSG00000000804	Usp32	237898	ubiquitin specific peptidase 32 [Source:MGI Symbol;Acc:MGI:2144475]	1439.81	0.0419309	0.164568	0.254795	0.798882	0.932547	1569.65	1455.85	1334.38	1238.4	1365.04	1630.78	1453.29	1411.41
103	ENSMUSG00000000811	Txnrd3	232223	thioredoxin reductase 3 [Source:MGI Symbol;Acc:MGI:2386711]	250.932	-0.231927	0.236464	-0.980813	0.326685	0.677514	246.505	233.862	221.42	260.501	299.945	264.101	233.929	274.849
104	ENSMUSG00000000823	Zfp512b	269401	zinc finger protein 512B [Source:MGI Symbol;Acc:MGI:2685478]	1656.67	-0.389609	0.159713	-2.43943	0.0147106	0.174256	1432.26	1415.82	1273.46	1679.01	1771.97	1948.35	1373.85	1799.78
105	ENSMUSG00000000826	Dnajc5	13002	DnaJ heat shock protein family (Hsp40) member C5 [Source:MGI Symbol;Acc:MGI:892995]	2562.12	-0.139739	0.146229	-0.955618	0.339265	0.687829	2370.54	2453.45	2183.74	2279.38	2708.1	2732.55	2335.91	2573.35
106	ENSMUSG00000000827	Tpd52l2	66314	tumor protein D52-like 2 [Source:MGI Symbol;Acc:MGI:1913564]	1463.54	0.204018	0.119847	1.70232	0.0886952	0.38716	1535.54	1625.45	1648.35	1461.25	1406.11	1308.35	1603.11	1391.9
107	ENSMUSG00000000838	Fmr1	14265	fragile X mental retardation syndrome 1 [Source:MGI Symbol;Acc:MGI:95564]	1467.81	-0.206835	0.146239	-1.41436	0.157256	0.497017	1502.42	1213.56	1254.71	1635.26	1430.95	1518.18	1323.56	1528.13
108	ENSMUSG00000000861	Bcl11a	14025	B cell CLL/lymphoma 11A (zinc finger protein) [Source:MGI Symbol;Acc:MGI:106190]	404.578	-0.111482	0.344474	-0.323631	0.746217	0.915222	341.015	291.801	554.135	594.268	385.916	302.177	395.65	427.454
109	ENSMUSG00000000869	Il4	16189	interleukin 4 [Source:MGI Symbol;Acc:MGI:96556]	81.892	-0.0196875	0.362375	-0.0543289	0.956673	0.986653	89.6383	69.5267	104.266	130.251	65.9114	71.2911	87.8105	89.151
110	ENSMUSG00000000876	Pxmp4	59038	peroxisomal membrane protein 4 [Source:MGI Symbol;Acc:MGI:1891701]	425.258	0.326463	0.205921	1.58538	0.11288	0.430101	495.934	563.587	548.277	446.719	440.365	395.341	535.933	427.475
111	ENSMUSG00000000881	Dlg3	53310	discs large MAGUK scaffold protein 3 [Source:MGI Symbol;Acc:MGI:1888986]	743.557	-0.172591	0.233839	-0.738073	0.46047	0.775542	739.516	616.259	739.237	887.332	789.982	684.556	698.337	787.29
112	ENSMUSG00000000884	Gnb1l	13972	guanine nucleotide binding protein (G protein), beta polypeptide 1-like [Source:MGI Symbol;Acc:MGI:1338057]	72.9988	-0.372543	0.308628	-1.20709	0.227397	0.583694	70.1517	55.832	57.4051	77.3363	60.18	99.6455	61.1296	79.0539
113	ENSMUSG00000000901	Mmp11	17385	matrix metallopeptidase 11 [Source:MGI Symbol;Acc:MGI:97008]	1366.36	-0.557244	0.239858	-2.32322	0.0201672	0.202848	1054.22	1277.82	1029.78	1308.61	1451.96	2184.91	1120.61	1648.49
114	ENSMUSG00000000902	Smarcb1	20587	SWI/SNF related, matrix associated, actin dependent regulator of chromatin, subfamily b, member 1 [Source:MGI Symbol;Acc:MGI:1328366]	1707.11	0.0945135	0.14257	0.662928	0.507377	0.804751	1775.23	1876.17	1709.27	1794	1550.35	1676.96	1786.89	1673.77
115	ENSMUSG00000000903	Vpreb3	22364	pre-B lymphocyte gene 3 [Source:MGI Symbol;Acc:MGI:98938]	42.8277	-0.625643	0.559825	-1.11757	0.263751	0.618177	10.7176	21.0687	35.146	41.7209	27.7019	33.2152	22.3108	34.2126
116	ENSMUSG00000000915	Hip1r	29816	huntingtin interacting protein 1 related [Source:MGI Symbol;Acc:MGI:1352504]	1021.39	0.286439	0.329139	0.87027	0.384153	0.723895	1096.12	1272.55	910.28	553.565	1130.05	1004.56	1092.98	896.056
117	ENSMUSG00000000916	Nsun5	100609	NOL1/NOP2/Sun domain family, member 5 [Source:MGI Symbol;Acc:MGI:2140844]	249.945	-0.0191771	0.177434	-0.10808	0.913932	0.97254	241.634	267.572	209.704	229.974	236.899	261.671	239.637	242.848
118	ENSMUSG00000000934	Top1mt	72960	DNA topoisomerase 1, mitochondrial [Source:MGI Symbol;Acc:MGI:1920210]	250.117	-0.168549	0.170275	-0.989862	0.322242	0.673794	269.889	241.236	228.449	292.046	278.93	261.671	246.525	277.549
119	ENSMUSG00000000957	Mmp14	17387	matrix metallopeptidase 14 (membrane-inserted) [Source:MGI Symbol;Acc:MGI:101900]	2956.48	-0.246444	0.182046	-1.35375	0.175817	0.521436	2339.37	2594.61	2420.39	2353.67	3277.42	3092.25	2451.45	2907.78
120	ENSMUSG00000000958	Slc7a7	20540	solute carrier family 7 (cationic amino acid transporter, y+ system), member 7 [Source:MGI Symbol;Acc:MGI:1337120]	254.854	-0.0228079	0.528635	-0.0431449	0.965586	0.988859	228.968	279.16	166.358	132.286	344.841	208.202	224.828	228.443
121	ENSMUSG00000000959	Oxa1l	69089	oxidase assembly 1-like [Source:MGI Symbol;Acc:MGI:1916339]	1457.91	0.145885	0.139847	1.04318	0.296865	0.64888	1470.26	1777.14	1575.71	1422.58	1479.66	1456.61	1607.71	1452.95
122	ENSMUSG00000000976	Heatr6	217026	HEAT repeat containing 6 [Source:MGI Symbol;Acc:MGI:1919790]	602.634	-0.167173	0.143134	-1.16794	0.24283	0.598957	596.29	539.358	528.361	653.288	611.352	605.164	554.67	623.268
123	ENSMUSG00000001016	Ilf2	67781	interleukin enhancer binding factor 2 [Source:MGI Symbol;Acc:MGI:1915031]	1818.97	0.251833	0.157656	1.59736	0.110186	0.425228	2021.73	2185.88	1910.77	1969.02	1534.11	1636.45	2039.46	1713.2
124	ENSMUSG00000001017	Chtop	66511	chromatin target of PRMT1 [Source:MGI Symbol;Acc:MGI:1913761]	2619.95	-0.0601953	0.100022	-0.601822	0.547292	0.827233	2582.95	2533.51	2633.6	2753.58	2667.98	2658.83	2583.35	2693.46
125	ENSMUSG00000001018	Snapin	20615	SNAP-associated protein [Source:MGI Symbol;Acc:MGI:1333745]	1442.67	0.233646	0.225589	1.03572	0.300335	0.652616	1759.64	1566.46	1739.73	1613.89	1401.33	1293.77	1688.61	1436.33
126	ENSMUSG00000001020	S100a4	20198	S100 calcium binding protein A4 [Source:MGI Symbol;Acc:MGI:1330282]	40.437	1.71792	1.41009	1.21831	0.223107	0.579683	19.4866	173.817	21.0876	1.01758	32.4781	31.5949	71.4636	21.6969
127	ENSMUSG00000001021	S100a3	20197	S100 calcium binding protein A3 [Source:MGI Symbol;Acc:MGI:1338849]	314.579	0.42665	0.936019	0.455814	0.648524	0.872351	600.187	402.412	108.952	109.899	567.411	149.873	370.517	275.728
128	ENSMUSG00000001025	S100a6	20200	S100 calcium binding protein A6 (calcyclin) [Source:MGI Symbol;Acc:MGI:1339467]	5075.77	0.528638	1.13624	0.465253	0.64175	0.87011	5416.3	11292.8	2573.86	526.09	7709.73	5131.34	6427.66	4455.72
129	ENSMUSG00000001029	Icam2	15896	intercellular adhesion molecule 2 [Source:MGI Symbol;Acc:MGI:96394]	142.214	0.248696	0.233186	1.06651	0.286191	0.638154	161.739	162.229	167.529	152.637	137.554	123.949	163.832	138.047
130	ENSMUSG00000001034	Mapk7	23939	mitogen-activated protein kinase 7 [Source:MGI Symbol;Acc:MGI:1346347]	497.422	0.144709	0.164646	0.878909	0.379451	0.721384	540.753	481.419	596.31	497.598	493.858	472.303	539.494	487.92
131	ENSMUSG00000001036	Epn2	13855	epsin 2 [Source:MGI Symbol;Acc:MGI:1333766]	1728.25	-0.400646	0.275714	-1.45312	0.14619	0.483192	1633.95	1019.72	1770.19	2378.09	1940.09	1522.23	1474.62	1946.8
132	ENSMUSG00000001039	B9d1	27078	B9 protein domain 1 [Source:MGI Symbol;Acc:MGI:1351471]	186.585	0.207412	0.236652	0.876442	0.38079	0.721667	172.456	182.244	209.704	194.358	148.062	146.633	188.135	163.018
133	ENSMUSG00000001052	Sec24b	99683	Sec24 related gene family, member B (S. cerevisiae) [Source:MGI Symbol;Acc:MGI:2139764]	1512.14	-0.279998	0.140584	-1.99168	0.0464064	0.292404	1376.73	1212.5	1279.31	1488.72	1552.26	1655.9	1289.51	1565.63
134	ENSMUSG00000001053	N4bp3	212706	NEDD4 binding protein 3 [Source:MGI Symbol;Acc:MGI:2442218]	163.788	-0.296618	0.249965	-1.18664	0.23537	0.593018	136.406	133.786	140.584	140.426	210.152	153.924	136.925	168.168
135	ENSMUSG00000001054	Rmnd5b	66089	required for meiotic nuclear division 5 homolog B [Source:MGI Symbol;Acc:MGI:1913339]	1004.07	0.37308	0.275133	1.356	0.1751	0.520666	998.688	1447.42	971.2	795.749	969.567	873.316	1139.1	879.544
136	ENSMUSG00000001056	Nhp2	52530	NHP2 ribonucleoprotein [Source:MGI Symbol;Acc:MGI:1098547]	797.355	0.332721	0.289816	1.14804	0.250952	0.605934	759.977	1250.43	830.616	761.152	599.89	894.379	947.007	751.807
137	ENSMUSG00000001062	Vps9d1	72325	VPS9 domain containing 1 [Source:MGI Symbol;Acc:MGI:1914143]	573.198	0.10911	0.137021	0.796305	0.425855	0.754382	614.802	631.007	622.084	569.846	612.308	550.075	622.631	577.41
138	ENSMUSG00000001065	Zfp276	57247	zinc finger protein (C2H2 type) 276 [Source:MGI Symbol;Acc:MGI:1888495]	453.802	0.270064	0.176282	1.532	0.125523	0.449642	471.576	483.526	557.649	492.51	361.08	401.012	504.25	418.201
139	ENSMUSG00000001082	Mfsd10	68294	major facilitator superfamily domain containing 10 [Source:MGI Symbol;Acc:MGI:1915544]	531.909	0.216086	0.161459	1.33833	0.180788	0.528264	513.472	607.832	640.828	542.371	452.783	520.911	587.377	505.355
140	ENSMUSG00000001089	Luzp1	269593	leucine zipper protein 1 [Source:MGI Symbol;Acc:MGI:107629]	1267.04	-0.668525	0.274461	-2.43578	0.0148599	0.175118	852.539	859.602	692.375	861.892	1495.9	1463.9	801.505	1273.9
141	ENSMUSG00000001098	Kctd10	330171	potassium channel tetramerisation domain containing 10 [Source:MGI Symbol;Acc:MGI:2141207]	601.684	-0.816675	0.237532	-3.43817	0.000585656	0.0395425	414.09	353.954	301.084	440.613	758.459	684.556	356.376	627.876
142	ENSMUSG00000001100	Poldip2	67811	polymerase (DNA-directed), delta interacting protein 2 [Source:MGI Symbol;Acc:MGI:1915061]	1311.47	-0.0270154	0.191849	-0.140816	0.888016	0.963561	1196.48	1609.65	1267.6	1274.01	1370.77	1505.21	1357.91	1383.33
143	ENSMUSG00000001105	Ift20	55978	intraflagellar transport 20 [Source:MGI Symbol;Acc:MGI:1915585]	945.017	0.345206	0.196993	1.75238	0.0797087	0.368825	982.124	1024.99	1252.37	1060.32	801.445	704.81	1086.49	855.525
144	ENSMUSG00000001119	Col6a1	12833	collagen, type VI, alpha 1 [Source:MGI Symbol;Acc:MGI:88459]	9640.8	-0.291607	0.223795	-1.30301	0.192572	0.542795	6457.86	7376.15	8037.88	7089.5	9656.5	10023.7	7290.63	8923.23
145	ENSMUSG00000001120	Pcbp3	59093	poly(rC) binding protein 3 [Source:MGI Symbol;Acc:MGI:1890470]	140.706	-0.0489381	0.223234	-0.219223	0.826476	0.94342	123.74	130.626	151.128	139.409	125.136	153.924	135.164	139.49
146	ENSMUSG00000001123	Lgals9	16859	lectin, galactose binding, soluble 9 [Source:MGI Symbol;Acc:MGI:109496]	392.924	0.257716	0.225031	1.14524	0.252108	0.60723	337.118	425.587	479.157	349.031	412.663	277.063	413.954	346.252
147	ENSMUSG00000001127	Araf	11836	Araf proto-oncogene, serine/threonine kinase [Source:MGI Symbol;Acc:MGI:88065]	2684.65	0.210774	0.136654	1.5424	0.122977	0.445095	3194.83	3042.32	2959.29	2716.95	2646.01	2584.3	3065.48	2649.09
148	ENSMUSG00000001128	Cfp	18636	complement factor properdin [Source:MGI Symbol;Acc:MGI:97545]	421.726	0.518707	0.179574	2.88853	0.00387045	0.0955639	478.396	523.557	592.795	340.89	341.02	429.367	531.583	370.426
149	ENSMUSG00000001131	Timp1	21857	tissue inhibitor of metalloproteinase 1 [Source:MGI Symbol;Acc:MGI:98752]	3329.37	0.585479	0.46546	1.25785	0.208445	0.562494	2385.16	3147.66	1144.59	696.026	2539.02	1215.19	2225.8	1483.41
150	ENSMUSG00000001134	Uxt	22294	ubiquitously expressed transcript [Source:MGI Symbol;Acc:MGI:1277988]	149.929	0.424895	0.210039	2.02293	0.0430801	0.284476	173.431	190.672	188.617	154.673	139.465	118.278	184.24	137.472
151	ENSMUSG00000001138	Cnnm3	94218	cyclin M3 [Source:MGI Symbol;Acc:MGI:2151055]	618.145	-0.157307	0.153834	-1.02258	0.306509	0.659673	545.625	575.175	608.025	620.725	618.039	687.797	576.275	642.187
152	ENSMUSG00000001143	Lman2l	214895	lectin, mannose-binding 2-like [Source:MGI Symbol;Acc:MGI:2443010]	658.105	-0.163782	0.159948	-1.02397	0.30585	0.658833	521.266	550.946	578.737	552.547	640.01	655.392	550.316	615.983
153	ENSMUSG00000001150	Mcm3ap	54387	minichromosome maintenance complex component 3 associated protein [Source:MGI Symbol;Acc:MGI:1930089]	1079.96	-0.457849	0.164773	-2.77867	0.00545814	0.112103	944.126	790.076	856.39	1033.86	1183.54	1339.95	863.53	1185.78
154	ENSMUSG00000001151	Pcnt	18541	pericentrin (kendrin) [Source:MGI Symbol;Acc:MGI:102722]	1622.65	-0.150721	0.132853	-1.13449	0.256589	0.611319	1510.21	1492.72	1679.98	1700.38	1853.16	1644.56	1560.97	1732.7
155	ENSMUSG00000001156	Mxd1	17119	MAX dimerization protein 1 [Source:MGI Symbol;Acc:MGI:96908]	476.753	-0.00613681	0.203511	-0.0301546	0.975944	0.992875	539.779	470.885	527.189	542.371	519.65	482.835	512.618	514.952
156	ENSMUSG00000001157	Gmcl1	23885	germ cell-less, spermatogenesis associated 1 [Source:MGI Symbol;Acc:MGI:1345156]	686.167	0.0448778	0.162486	0.276194	0.782399	0.926404	713.209	663.664	754.467	734.695	600.845	729.923	710.447	688.488
157	ENSMUSG00000001158	Snrnp27	66618	small nuclear ribonucleoprotein 27 (U4/U6.U5) [Source:MGI Symbol;Acc:MGI:1913868]	787.09	0.581332	0.270232	2.15123	0.0314577	0.249475	929.511	1001.82	1157.47	909.719	630.457	524.962	1029.6	688.379
158	ENSMUSG00000001166	Oas1c	114643	2'-5' oligoadenylate synthetase 1C [Source:MGI Symbol;Acc:MGI:2149633]	243.633	-0.683086	0.264229	-2.5852	0.00973223	0.144259	189.994	147.481	194.474	368.365	258.87	227.645	177.316	284.96
159	ENSMUSG00000001168	Oas1h	246729	2'-5' oligoadenylate synthetase 1H [Source:MGI Symbol;Acc:MGI:2180853]	119.749	-0.484754	0.275763	-1.75786	0.0787705	0.366322	93.5357	77.9541	114.81	167.901	131.823	101.266	95.4333	133.663
160	ENSMUSG00000001173	Ocrl	320634	OCRL, inositol polyphosphate-5-phosphatase [Source:MGI Symbol;Acc:MGI:109589]	1770.66	0.0916642	0.167887	0.545989	0.585073	0.845278	1953.53	1988.88	1839.31	1982.25	1721.34	1723.14	1927.24	1808.91
161	ENSMUSG00000001175	Calm1	12313	calmodulin 1 [Source:MGI Symbol;Acc:MGI:88251]	7340.35	0.298967	0.15078	1.98281	0.0473892	0.29481	7468.24	9018.45	7282.24	6093.28	6261.59	6964.65	7922.98	6439.84
162	ENSMUSG00000001211	Agpat3	28169	1-acylglycerol-3-phosphate O-acyltransferase 3 [Source:MGI Symbol;Acc:MGI:1336186]	2405.68	-0.144377	0.177708	-0.812436	0.416541	0.747692	2149.37	2371.28	1921.31	1895.76	2618.31	2605.36	2147.32	2373.14
163	ENSMUSG00000001227	Sema6b	20359	sema domain, transmembrane domain (TM), and cytoplasmic domain, (semaphorin) 6B [Source:MGI Symbol;Acc:MGI:1202889]	170.21	-0.0279544	0.39002	-0.0716742	0.942861	0.982491	281.581	116.931	146.442	146.532	260.78	149.063	181.651	185.458
164	ENSMUSG00000001228	Uhrf1	18140	ubiquitin-like, containing PHD and RING finger domains, 1 [Source:MGI Symbol;Acc:MGI:1338889]	1054.01	-0.714707	0.201725	-3.54297	0.000395647	0.0333252	803.822	606.778	852.875	1245.52	1024.97	1442.83	754.492	1237.78
165	ENSMUSG00000001229	Dpp9	224897	dipeptidylpeptidase 9 [Source:MGI Symbol;Acc:MGI:2443967]	902.428	0.229994	0.195715	1.17515	0.239936	0.595477	889.563	1138.76	855.218	663.464	862.58	931.645	961.181	819.23
166	ENSMUSG00000001240	Ramp2	54409	receptor (calcitonin) activity modifying protein 2 [Source:MGI Symbol;Acc:MGI:1859650]	572.503	0.529991	0.254606	2.08161	0.0373777	0.269687	716.132	624.687	973.543	659.393	539.71	404.253	771.454	534.452
167	ENSMUSG00000001247	Lsr	54135	lipolysis stimulated lipoprotein receptor [Source:MGI Symbol;Acc:MGI:1927471]	315.271	-0.59126	0.549222	-1.07654	0.281685	0.633721	307.888	234.916	111.296	138.391	507.231	340.253	218.033	328.625
168	ENSMUSG00000001248	Gramd1a	52857	GRAM domain containing 1A [Source:MGI Symbol;Acc:MGI:105490]	2865.43	0.595714	0.257482	2.31361	0.0206891	0.203967	4484.84	2964.36	3944.55	3015.1	2285.88	2239.19	3797.92	2513.39
169	ENSMUSG00000001249	Hpn	15451	hepsin [Source:MGI Symbol;Acc:MGI:1196620]	28.9206	0.262334	0.560432	0.468092	0.639719	0.869737	25.3326	27.3893	21.0876	15.2637	21.0152	25.1139	24.6031	20.4643
170	ENSMUSG00000001270	Ckb	12709	creatine kinase, brain [Source:MGI Symbol;Acc:MGI:88407]	1051.71	0.294262	0.250002	1.17704	0.23918	0.594816	750.234	1279.92	1048.52	801.855	807.176	900.86	1026.23	836.63
171	ENSMUSG00000001280	Sp1	20683	trans-acting transcription factor 1 [Source:MGI Symbol;Acc:MGI:98372]	2165.76	-0.473057	0.193209	-2.44843	0.0143481	0.172682	1882.41	1581.2	1487.85	1885.58	2444.45	2542.99	1650.49	2291.01
172	ENSMUSG00000001281	Itgb7	16421	integrin beta 7 [Source:MGI Symbol;Acc:MGI:96616]	39.3924	0.68247	0.356637	1.91363	0.0556678	0.316483	60.4085	45.2977	55.062	38.6681	34.3886	27.5443	53.5894	33.5337
173	ENSMUSG00000001285	Myg1	60315	melanocyte proliferating gene 1 [Source:MGI Symbol;Acc:MGI:1929864]	534.199	0.232061	0.206038	1.1263	0.260039	0.614664	588.495	573.068	653.715	592.233	452.783	500.658	605.093	515.225
174	ENSMUSG00000001288	Rarg	19411	retinoic acid receptor, gamma [Source:MGI Symbol;Acc:MGI:97858]	559.733	0.171255	0.203744	0.840542	0.400604	0.735096	495.934	667.877	650.2	439.596	638.099	532.253	604.671	536.649
175	ENSMUSG00000001289	Pfdn5	56612	prefoldin 5 [Source:MGI Symbol;Acc:MGI:1928753]	1612.57	0.310656	0.181498	1.71162	0.0869659	0.384281	1718.72	2143.74	1963.49	1912.04	1436.68	1349.67	1941.98	1566.13
176	ENSMUSG00000001300	Efnb2	13642	ephrin B2 [Source:MGI Symbol;Acc:MGI:105097]	674.47	0.00310313	0.261958	0.0118459	0.990549	0.996847	620.648	471.939	586.938	492.51	677.264	506.329	559.841	558.701
177	ENSMUSG00000001305	Rrp15	67223	ribosomal RNA processing 15 homolog (S. cerevisiae) [Source:MGI Symbol;Acc:MGI:1914473]	242.252	-0.719553	0.275579	-2.61106	0.0090263	0.139956	158.816	172.763	124.182	192.323	226.391	331.341	151.92	250.019
178	ENSMUSG00000001313	Rnd2	11858	Rho family GTPase 2 [Source:MGI Symbol;Acc:MGI:1338755]	496.211	0.272165	0.389101	0.699472	0.484257	0.790658	339.067	878.564	537.733	424.332	343.886	684.556	585.121	484.258
179	ENSMUSG00000001323	Srr	27364	serine racemase [Source:MGI Symbol;Acc:MGI:1351636]	396.032	-0.168554	0.205183	-0.821482	0.411372	0.74371	375.117	435.068	395.978	429.42	428.902	496.607	402.054	451.643
180	ENSMUSG00000001334	Fndc5	384061	fibronectin type III domain containing 5 [Source:MGI Symbol;Acc:MGI:1917614]	584.115	0.157205	0.339606	0.462903	0.643434	0.870579	696.646	471.939	742.751	850.699	396.424	467.443	637.112	571.522
181	ENSMUSG00000001348	Acp5	11433	acid phosphatase 5, tartrate resistant [Source:MGI Symbol;Acc:MGI:87883]	147.087	0.593521	0.523572	1.1336	0.256962	0.611813	69.1774	294.962	234.306	94.6352	189.137	112.607	199.482	132.127
182	ENSMUSG00000001349	Cnn1	12797	calponin 1 [Source:MGI Symbol;Acc:MGI:104979]	374.94	-0.369064	0.339115	-1.08832	0.276455	0.629977	254.3	211.74	315.142	332.749	419.35	256.81	260.394	336.303
183	ENSMUSG00000001366	Fbxo9	71538	f-box protein 9 [Source:MGI Symbol;Acc:MGI:1918788]	599.15	-0.149916	0.19698	-0.761071	0.446614	0.767876	570.957	569.908	511.96	497.598	648.607	686.987	550.942	611.064
184	ENSMUSG00000001376	Vps50	73288	VPS50 EARP/GARPII complex subunit [Source:MGI Symbol;Acc:MGI:1920538]	609.037	-0.0980187	0.160097	-0.612247	0.540375	0.822323	592.393	576.229	608.025	645.147	576.009	679.696	592.215	633.617
185	ENSMUSG00000001380	Hars	15115	histidyl-tRNA synthetase [Source:MGI Symbol;Acc:MGI:108087]	794.633	-0.198908	0.206619	-0.96268	0.335708	0.68401	670.339	852.228	558.821	712.308	782.34	894.379	693.796	796.342
186	ENSMUSG00000001383	Zmat2	66492	zinc finger, matrin type 2 [Source:MGI Symbol;Acc:MGI:1913742]	1220.1	0.0791348	0.154853	0.51103	0.60933	0.856039	1287.09	1438.99	1168.02	1336.09	1193.09	1158.48	1298.03	1229.22
187	ENSMUSG00000001403	Ube2c	68612	ubiquitin-conjugating enzyme E2C [Source:MGI Symbol;Acc:MGI:1915862]	578.078	0.11039	0.278944	0.395744	0.692294	0.892245	603.11	542.519	673.631	793.714	417.439	474.734	606.42	561.962
188	ENSMUSG00000001415	Smg5	229512	Smg-5 homolog, nonsense mediated mRNA decay factor (C. elegans) [Source:MGI Symbol;Acc:MGI:2447364]	1492.84	-0.19003	0.164449	-1.15555	0.247864	0.604066	1316.32	1400.01	1360.15	1257.73	1707.01	1684.25	1358.83	1549.66
189	ENSMUSG00000001416	Cct3	12462	chaperonin containing Tcp1, subunit 3 (gamma) [Source:MGI Symbol;Acc:MGI:104708]	3335.57	0.031157	0.190864	0.163242	0.870328	0.958424	3052.58	3477.39	2971.01	2982.53	2766.37	3548.35	3166.99	3099.09
190	ENSMUSG00000001418	Glmp	56700	glycosylated lysosomal membrane protein [Source:MGI Symbol;Acc:MGI:1913318]	1435.99	0.219331	0.135817	1.6149	0.106332	0.418028	1634.93	1748.7	1582.74	1401.21	1509.28	1356.15	1655.46	1422.21
191	ENSMUSG00000001419	Mef2d	17261	myocyte enhancer factor 2D [Source:MGI Symbol;Acc:MGI:99533]	2035.52	-0.333261	0.217725	-1.53065	0.125855	0.449866	1523.85	1768.72	1521.82	1549.78	2342.24	2172.76	1604.8	2021.59
192	ENSMUSG00000001424	Snd1	56463	staphylococcal nuclease and tudor domain containing 1 [Source:MGI Symbol;Acc:MGI:1929266]	2307.43	-0.424515	0.160999	-2.63675	0.00837039	0.135943	1760.61	1897.24	1806.5	2296.68	2430.13	2606.17	1821.45	2444.33
193	ENSMUSG00000001435	Col18a1	12822	collagen, type XVIII, alpha 1 [Source:MGI Symbol;Acc:MGI:88451]	2049.71	-0.492616	0.26745	-1.8419	0.0654895	0.340855	1471.24	1165.1	1728.01	1512.13	2598.25	2029.37	1454.78	2046.58
194	ENSMUSG00000001436	Slc19a1	20509	solute carrier family 19 (folate transporter), member 1 [Source:MGI Symbol;Acc:MGI:103182]	243.856	-0.329656	0.18316	-1.79983	0.0718879	0.352536	187.071	200.153	217.905	269.659	215.884	273.823	201.71	253.122
195	ENSMUSG00000001440	Kpnb1	16211	karyopherin (importin) beta 1 [Source:MGI Symbol;Acc:MGI:107532]	4787.11	-0.277945	0.160461	-1.73216	0.0832453	0.376643	3817.42	4271.68	3836.77	4439.71	4435.17	5583.39	3975.29	4819.42
196	ENSMUSG00000001441	Npepps	19155	aminopeptidase puromycin sensitive [Source:MGI Symbol;Acc:MGI:1101358]	2659.64	0.363888	0.120183	3.02778	0.00246356	0.0768452	2809.97	3313.05	3007.32	2416.76	2366.12	2312.1	3043.45	2364.99
197	ENSMUSG00000001445	Mrpl10	107732	mitochondrial ribosomal protein L10 [Source:MGI Symbol;Acc:MGI:1333801]	792.864	0.0365578	0.163088	0.224161	0.822632	0.941842	836.949	921.755	740.408	875.121	726.936	835.24	833.038	812.432
198	ENSMUSG00000001467	Cyp51	13121	cytochrome P450, family 51 [Source:MGI Symbol;Acc:MGI:106040]	4559.76	0.681688	0.288925	2.35939	0.0183048	0.195806	4635.86	6508.12	4594.75	2327.21	3724.47	3759.79	5246.24	3270.49
199	ENSMUSG00000001472	Tcf25	66855	transcription factor 25 (basic helix-loop-helix) [Source:MGI Symbol;Acc:MGI:1914105]	4866.6	-0.167924	0.1648	-1.01896	0.308223	0.661524	5049.95	4683.57	3977.35	4446.84	5735.25	5222.07	4570.29	5134.72
200	ENSMUSG00000001473	Tubb6	67951	tubulin, beta 6 class V [Source:MGI Symbol;Acc:MGI:1915201]	1224.09	0.185276	0.306385	0.604717	0.545367	0.826077	769.721	1032.37	802.499	692.974	767.056	830.379	868.195	763.47
201	ENSMUSG00000001482	Def8	23854	differentially expressed in FDCP 8 [Source:MGI Symbol;Acc:MGI:1346331]	591.775	-0.198717	0.17825	-1.11482	0.264927	0.618865	576.803	582.549	536.562	647.182	628.547	670.784	565.305	648.838
202	ENSMUSG00000001493	Meox1	17285	mesenchyme homeobox 1 [Source:MGI Symbol;Acc:MGI:103220]	107.371	0.152928	0.458218	0.333745	0.738572	0.912588	184.148	101.13	64.4343	74.2835	156.659	84.2531	116.571	105.065
203	ENSMUSG00000001506	Col1a1	12842	collagen, type I, alpha 1 [Source:MGI Symbol;Acc:MGI:88467]	9429.98	-0.0189829	0.29006	-0.0654448	0.94782	0.9833	6558.21	10775.6	7284.59	6985.7	9132.08	8826.32	8206.13	8314.7
204	ENSMUSG00000001507	Itga3	16400	integrin alpha 3 [Source:MGI Symbol;Acc:MGI:96602]	523.279	-0.0818797	0.207593	-0.394424	0.693268	0.892679	457.935	501.435	493.215	422.297	453.738	659.442	484.195	511.826
205	ENSMUSG00000001517	Foxm1	14235	forkhead box M1 [Source:MGI Symbol;Acc:MGI:1347487]	496.74	-0.237504	0.218417	-1.08739	0.276866	0.630151	452.089	341.313	500.244	609.532	427.947	487.696	431.215	508.391
206	ENSMUSG00000001518	Itfg2	101142	integrin alpha FG-GAP repeat containing 2 [Source:MGI Symbol;Acc:MGI:1915450]	365.241	0.0813854	0.154818	0.525685	0.599107	0.850035	404.347	357.114	394.806	378.541	345.796	368.607	385.422	364.315
207	ENSMUSG00000001520	Nrip2	60345	nuclear receptor interacting protein 2 [Source:MGI Symbol;Acc:MGI:1891884]	168.808	-0.320482	0.230069	-1.39298	0.163626	0.505014	188.046	133.786	182.759	223.868	213.018	193.62	168.197	210.169
208	ENSMUSG00000001521	Tulp3	22158	tubby-like protein 3 [Source:MGI Symbol;Acc:MGI:1329045]	1102.14	0.0355775	0.144406	0.246371	0.805395	0.935233	989.919	1091.36	1142.24	933.123	1046.94	1162.53	1074.51	1047.53
209	ENSMUSG00000001524	Gtf2h4	14885	general transcription factor II H, polypeptide 4 [Source:MGI Symbol;Acc:MGI:1338799]	202.403	0.1916	0.261551	0.732555	0.46383	0.77887	210.455	267.572	189.788	199.446	168.122	217.114	222.605	194.894
210	ENSMUSG00000001525	Tubb5	22154	tubulin, beta 5 class I [Source:MGI Symbol;Acc:MGI:107812]	10142.5	-0.170542	0.206216	-0.827006	0.408233	0.741734	8232.11	9282.86	9494.1	11633	7858.74	10905.9	9003.02	10132.6
211	ENSMUSG00000001542	Ell2	192657	elongation factor RNA polymerase II 2 [Source:MGI Symbol;Acc:MGI:2183438]	689.558	0.0469428	0.371226	0.126453	0.899373	0.967327	679.108	663.664	637.313	413.138	813.863	689.417	660.028	638.806
212	ENSMUSG00000001552	Jup	16480	junction plakoglobin [Source:MGI Symbol;Acc:MGI:96650]	1020.79	-0.191337	0.213318	-0.896956	0.369743	0.7128	952.895	927.022	814.215	824.242	1292.44	959.999	898.044	1025.56
213	ENSMUSG00000001555	Fkbp10	14230	FK506 binding protein 10 [Source:MGI Symbol;Acc:MGI:104769]	1308.21	-0.274808	0.226933	-1.21096	0.225909	0.582315	1142.89	1174.58	1116.47	1159.03	1432.86	1561.92	1144.65	1384.6
214	ENSMUSG00000001569	Nom1	433864	nucleolar protein with MIF4G domain 1 [Source:MGI Symbol;Acc:MGI:1861749]	941.012	0.00163792	0.178743	0.00916351	0.992689	0.997773	890.537	1125.07	883.335	829.33	1033.57	1032.1	966.313	964.999
215	ENSMUSG00000001576	Ergic1	67458	endoplasmic reticulum-golgi intermediate compartment (ERGIC) 1 [Source:MGI Symbol;Acc:MGI:1914708]	1861.83	-0.242759	0.242511	-1.00102	0.316815	0.669039	1422.52	2084.75	1269.94	1482.62	1966.84	2202.73	1592.4	1884.06
216	ENSMUSG00000001604	Tcea3	21401	transcription elongation factor A (SII), 3 [Source:MGI Symbol;Acc:MGI:1196908]	70.8098	0.116155	0.395649	0.293582	0.769077	0.921324	72.1004	62.1526	91.3795	97.6879	57.3143	53.4683	75.2108	69.4902
217	ENSMUSG00000001627	Ifrd1	15982	interferon-related developmental regulator 1 [Source:MGI Symbol;Acc:MGI:1316717]	898.519	0.454847	0.399148	1.13955	0.254476	0.609937	788.233	766.9	996.974	664.481	576.009	621.367	850.702	620.619
218	ENSMUSG00000001630	Stk38l	232533	serine/threonine kinase 38 like [Source:MGI Symbol;Acc:MGI:1922250]	377.095	0.019878	0.171736	0.115748	0.907852	0.970125	383.886	353.954	352.631	297.134	383.05	394.531	363.49	358.239
219	ENSMUSG00000001632	Brpf1	78783	bromodomain and PHD finger containing, 1 [Source:MGI Symbol;Acc:MGI:1926033]	807.717	0.182885	0.142083	1.28717	0.198035	0.549058	890.537	807.984	875.134	678.728	787.116	800.404	857.885	755.416
220	ENSMUSG00000001642	Akr1b3	11677	aldo-keto reductase family 1, member B3 (aldose reductase) [Source:MGI Symbol;Acc:MGI:1353494]	2436.45	-0.0524843	0.267964	-0.195863	0.844717	0.948928	2150.35	2028.91	2844.48	2068.75	3291.75	1923.24	2341.25	2427.91
221	ENSMUSG00000001657	Hoxc8	15426	homeobox C8 [Source:MGI Symbol;Acc:MGI:96198]	356.88	0.0118071	0.216604	0.0545098	0.956529	0.986653	373.168	333.939	434.638	418.226	360.125	354.025	380.582	377.459
222	ENSMUSG00000001661	Hoxc6	15425	homeobox C6 [Source:MGI Symbol;Acc:MGI:96197]	752.159	0.296423	0.200947	1.47513	0.140178	0.473846	821.36	823.786	1151.62	781.503	653.383	840.911	932.254	758.599
223	ENSMUSG00000001663	Gstt1	14871	glutathione S-transferase, theta 1 [Source:MGI Symbol;Acc:MGI:107379]	211.037	0.154523	0.342525	0.451131	0.651895	0.873297	331.272	143.267	219.077	229.974	203.466	190.38	231.205	207.94
224	ENSMUSG00000001665	Gstt3	103140	glutathione S-transferase, theta 3 [Source:MGI Symbol;Acc:MGI:2143526]	62.4655	0.460421	0.397516	1.15825	0.246764	0.603141	45.7935	72.687	87.8649	47.8264	57.3143	44.5569	68.7818	49.8992
225	ENSMUSG00000001666	Ddt	13202	D-dopachrome tautomerase [Source:MGI Symbol;Acc:MGI:1298381]	87.2232	0.256853	0.310532	0.82714	0.408158	0.741688	69.1774	116.931	114.81	77.3363	88.8371	85.0632	100.306	83.7455
226	ENSMUSG00000001674	Ddx18	66942	DEAD (Asp-Glu-Ala-Asp) box polypeptide 18 [Source:MGI Symbol;Acc:MGI:1914192]	837.128	-0.0897887	0.179044	-0.501488	0.616027	0.859705	737.568	796.396	777.897	861.892	727.891	870.075	770.62	819.953
227	ENSMUSG00000001687	Ubl3	24109	ubiquitin-like 3 [Source:MGI Symbol;Acc:MGI:1344373]	1659.59	0.156673	0.203561	0.769662	0.4415	0.765063	1837.59	1825.6	1661.23	1433.77	1783.43	1559.49	1774.81	1592.23
228	ENSMUSG00000001700	Gramd3	107022	GRAM domain containing 3 [Source:MGI Symbol;Acc:MGI:1914815]	221.107	-0.149463	0.176274	-0.847904	0.396492	0.732089	209.481	188.565	192.131	228.956	228.302	198.481	196.726	218.58
229	ENSMUSG00000001707	Eef1e1	66143	eukaryotic translation elongation factor 1 epsilon 1 [Source:MGI Symbol;Acc:MGI:1913393]	344.929	0.0727275	0.284236	0.25587	0.798051	0.932547	282.556	419.267	331.544	334.785	299.945	347.544	344.455	327.424
230	ENSMUSG00000001729	Akt1	11651	thymoma viral proto-oncogene 1 [Source:MGI Symbol;Acc:MGI:87986]	2915.65	-0.434277	0.23031	-1.88562	0.0593462	0.325817	2274.09	2664.14	1865.08	2287.53	3211.51	3693.36	2267.77	3064.13
231	ENSMUSG00000001739	Cldn15	60363	claudin 15 [Source:MGI Symbol;Acc:MGI:1913103]	73.812	0.222345	0.35142	0.632706	0.526925	0.815401	91.587	77.9541	74.9781	43.756	93.6133	72.1012	81.5064	69.8235
232	ENSMUSG00000001741	Il16	16170	interleukin 16 [Source:MGI Symbol;Acc:MGI:1270855]	66.0516	0.615229	0.341646	1.80078	0.0717375	0.352203	87.6897	83.2213	89.0364	39.6857	69.7324	59.9493	86.6491	56.4558
233	ENSMUSG00000001750	Tcirg1	27060	T cell, immune regulator 1, ATPase, H+ transporting, lysosomal V0 protein A3 [Source:MGI Symbol;Acc:MGI:1350931]	1019.38	0.48791	0.189084	2.58039	0.00986892	0.145552	1010.38	1253.59	1484.33	987.055	882.64	802.835	1249.43	890.843
234	ENSMUSG00000001751	Naglu	27419	alpha-N-acetylglucosaminidase (Sanfilippo disease IIIB) [Source:MGI Symbol;Acc:MGI:1351641]	984.629	0.185389	0.218778	0.847385	0.396781	0.732315	1070.79	1058.7	964.171	838.488	978.164	904.1	1031.22	906.917
235	ENSMUSG00000001755	Coasy	71743	Coenzyme A synthase [Source:MGI Symbol;Acc:MGI:1918993]	1081.81	0.338824	0.234251	1.44641	0.148061	0.485587	1431.29	1162.99	1241.82	1006.39	920.85	1105.82	1278.7	1011.02
236	ENSMUSG00000001761	Smo	319757	smoothened, frizzled class receptor [Source:MGI Symbol;Acc:MGI:108075]	2126.19	-0.354282	0.148709	-2.38239	0.0172006	0.187955	1847.33	1674.96	1852.19	2069.76	2348.93	2450.63	1791.49	2289.77
237	ENSMUSG00000001763	Tspan33	232670	tetraspanin 33 [Source:MGI Symbol;Acc:MGI:1919012]	52.7022	-0.349756	0.517551	-0.675791	0.499173	0.800754	43.8448	18.9618	36.3175	46.8088	39.1648	40.5063	33.0414	42.16
238	ENSMUSG00000001767	Crnkl1	66877	crooked neck pre-mRNA splicing factor 1 [Source:MGI Symbol;Acc:MGI:1914127]	761.049	-0.0205508	0.151477	-0.13567	0.892083	0.964915	805.771	783.755	677.146	861.892	706.876	732.354	755.557	767.041
239	ENSMUSG00000001768	Rin2	74030	Ras and Rab interactor 2 [Source:MGI Symbol;Acc:MGI:1921280]	1049.2	-0.094171	0.257875	-0.36518	0.714977	0.902241	1104.89	988.121	992.288	1104.08	988.671	1200.61	1028.43	1097.78
240	ENSMUSG00000001774	Chordc1	66917	cysteine and histidine-rich domain (CHORD)-containing, zinc-binding protein 1 [Source:MGI Symbol;Acc:MGI:1914167]	1612.92	0.413372	0.204433	2.02204	0.0431724	0.284672	1471.24	1595.95	1827.59	1295.38	1092.79	1286.48	1631.59	1224.88
241	ENSMUSG00000001783	Rtcb	28088	RNA 2',3'-cyclic phosphate and 5'-OH ligase [Source:MGI Symbol;Acc:MGI:106379]	1600.12	-0.484799	0.16622	-2.91662	0.0035385	0.0929191	1399.14	1311.53	1028.61	1553.85	1811.13	1868.96	1246.42	1744.65
242	ENSMUSG00000001785	Pwp1	103136	PWP1 homolog, endonuclein [Source:MGI Symbol;Acc:MGI:1914735]	546.271	-0.302039	0.156227	-1.93333	0.0531955	0.309299	486.191	458.244	424.095	568.829	499.59	618.936	456.176	562.451
243	ENSMUSG00000001786	Fbxo7	69754	F-box protein 7 [Source:MGI Symbol;Acc:MGI:1917004]	362.843	-0.0541267	0.163135	-0.331791	0.740047	0.912853	387.783	344.473	324.514	380.576	357.259	360.506	352.257	366.114
244	ENSMUSG00000001794	Capns1	12336	calpain, small subunit 1 [Source:MGI Symbol;Acc:MGI:88266]	4244.7	0.350294	0.196192	1.78546	0.0741861	0.356447	4397.15	5873.95	4993.07	3875.97	4375.95	3721.72	5088.06	3991.21
245	ENSMUSG00000001802	Lrp3	435965	low density lipoprotein receptor-related protein 3 [Source:MGI Symbol;Acc:MGI:3584516]	502.052	-0.202269	0.250578	-0.80721	0.419546	0.749569	474.499	412.946	559.992	516.932	568.367	579.24	482.479	554.846
246	ENSMUSG00000001827	Folr1	14275	folate receptor 1 (adult) [Source:MGI Symbol;Acc:MGI:95568]	430.969	0.18014	0.360974	0.49904	0.617751	0.860805	542.702	434.015	558.821	402.963	388.782	563.037	511.846	451.594
247	ENSMUSG00000001829	Clpb	20480	ClpB caseinolytic peptidase B [Source:MGI Symbol;Acc:MGI:1100517]	794.2	-0.108537	0.131081	-0.828012	0.407664	0.741156	764.849	741.618	692.375	769.292	784.25	817.417	732.947	790.32
248	ENSMUSG00000001833	Sept7	235072	septin 7 [Source:MGI Symbol;Acc:MGI:1335094]	2979.25	0.0264657	0.127554	0.207485	0.835631	0.946391	2846.99	2991.75	2826.91	3031.38	2623.08	2854.07	2888.55	2836.18
249	ENSMUSG00000001844	Zdhhc4	72881	zinc finger, DHHC domain containing 4 [Source:MGI Symbol;Acc:MGI:1920131]	438.656	-0.0728887	0.185923	-0.392037	0.695031	0.893236	436.5	468.778	449.868	438.578	487.171	499.038	451.715	474.929
250	ENSMUSG00000001847	Rac1	19353	Rac family small GTPase 1 [Source:MGI Symbol;Acc:MGI:97845]	3677.85	-0.165448	0.162842	-1.016	0.309629	0.663242	3606.97	3583.78	2930	3320.37	4208.78	3822.17	3373.58	3783.77
251	ENSMUSG00000001855	Nup214	227720	nucleoporin 214 [Source:MGI Symbol;Acc:MGI:1095411]	881	-0.961441	0.248584	-3.86767	0.00010988	0.0185899	531.984	564.641	490.872	720.448	1242.76	1127.7	529.166	1030.3
252	ENSMUSG00000001864	Aif1l	108897	allograft inflammatory factor 1-like [Source:MGI Symbol;Acc:MGI:1919598]	2232.68	0.181149	0.352603	0.513746	0.607429	0.854511	2131.83	4004.1	1672.95	1640.34	1856.03	3390.38	2602.96	2295.58
253	ENSMUSG00000001870	Ltbp1	268977	latent transforming growth factor beta binding protein 1 [Source:MGI Symbol;Acc:MGI:109151]	9490.03	-0.0675418	0.344135	-0.196266	0.844402	0.948827	10993.4	8573.9	7433.37	7939.18	10686.2	9669.66	9000.21	9431.7
254	ENSMUSG00000001891	Ugp2	216558	UDP-glucose pyrophosphorylase 2 [Source:MGI Symbol;Acc:MGI:2183447]	1688.86	0.199146	0.154185	1.2916	0.196494	0.546967	1977.89	1623.34	1774.87	1598.62	1712.74	1373.16	1792.03	1561.51
255	ENSMUSG00000001909	Trmt1	212528	tRNA methyltransferase 1 [Source:MGI Symbol;Acc:MGI:1289155]	1024.82	0.071175	0.167257	0.425542	0.670442	0.881722	1010.38	1141.92	1009.86	1204.82	906.521	900.05	1054.05	1003.8
256	ENSMUSG00000001910	Nacc1	66830	nucleus accumbens associated 1, BEN and BTB (POZ) domain containing [Source:MGI Symbol;Acc:MGI:1914080]	2455.04	-0.225162	0.181488	-1.24064	0.214738	0.569912	2119.17	2284.9	1840.48	1987.34	2550.49	2760.91	2081.51	2432.91
257	ENSMUSG00000001911	Nfix	18032	nuclear factor I/X [Source:MGI Symbol;Acc:MGI:97311]	1955.84	-0.516643	0.184268	-2.80375	0.00505116	0.107595	1288.06	1555.92	1588.6	1760.42	2418.66	2160.61	1477.53	2113.23
258	ENSMUSG00000001918	Slc1a5	20514	solute carrier family 1 (neutral amino acid transporter), member 5 [Source:MGI Symbol;Acc:MGI:105305]	594.258	0.2498	0.442658	0.564318	0.572537	0.83873	431.628	934.396	533.047	230.991	610.397	755.037	633.024	532.142
259	ENSMUSG00000001924	Uba1	22201	ubiquitin-like modifier activating enzyme 1 [Source:MGI Symbol;Acc:MGI:98890]	6522.72	-0.357512	0.252895	-1.41368	0.157456	0.497017	5350.05	6156.27	4237.43	4690.04	7482.38	7998.37	5247.92	6723.6
260	ENSMUSG00000001930	Vwf	22371	Von Willebrand factor [Source:MGI Symbol;Acc:MGI:98941]	112.541	-0.939693	0.396682	-2.36888	0.017842	0.192534	99.3816	66.3664	56.2335	97.6879	163.346	165.266	73.9938	142.1
261	ENSMUSG00000001942	Siae	22619	sialic acid acetylesterase [Source:MGI Symbol;Acc:MGI:104803]	485.11	-0.516678	0.2497	-2.06919	0.0385278	0.272194	473.524	331.832	387.777	506.756	596.069	604.354	397.711	569.06
262	ENSMUSG00000001943	Vsig2	57276	V-set and immunoglobulin domain containing 2 [Source:MGI Symbol;Acc:MGI:1928009]	162.876	0.193252	0.327516	0.590055	0.555154	0.830314	257.223	138	186.274	161.796	207.287	140.152	193.832	169.745
263	ENSMUSG00000001946	Esam	69524	endothelial cell-specific adhesion molecule [Source:MGI Symbol;Acc:MGI:1916774]	760.347	0.103146	0.221379	0.465926	0.641269	0.869939	1029.87	687.893	838.817	691.956	1002.04	686.987	852.192	793.663
264	ENSMUSG00000001948	Spa17	20686	sperm autoantigenic protein 17 [Source:MGI Symbol;Acc:MGI:1333778]	54.8244	0.551755	0.638752	0.863802	0.387697	0.726972	44.8192	35.8168	57.4051	39.6857	34.3886	20.2531	46.0137	31.4425
265	ENSMUSG00000001962	Fam50a	108160	family with sequence similarity 50, member A [Source:MGI Symbol;Acc:MGI:1351626]	641.506	0.163044	0.161739	1.00807	0.31342	0.666297	612.853	798.503	699.405	664.481	618.039	602.734	703.587	628.418
266	ENSMUSG00000001964	Emd	13726	emerin [Source:MGI Symbol;Acc:MGI:108117]	543.956	-0.0984645	0.184366	-0.534072	0.593292	0.848655	566.086	475.099	497.901	542.371	537.799	567.898	513.029	549.356
267	ENSMUSG00000001983	Taco1	70207	translational activator of mitochondrially encoded cytochrome c oxidase I [Source:MGI Symbol;Acc:MGI:1917457]	119.014	-0.69884	0.317551	-2.20072	0.0277561	0.234929	95.4843	89.5419	67.9489	91.5824	129.912	188.759	84.325	136.751
268	ENSMUSG00000001985	Grik3	14807	glutamate receptor, ionotropic, kainate 3 [Source:MGI Symbol;Acc:MGI:95816]	1272.87	-0.756584	0.219164	-3.45213	0.000556175	0.0387978	888.589	739.511	975.886	1257.73	1559.9	1580.56	867.995	1466.06
269	ENSMUSG00000001986	Gria3	53623	glutamate receptor, ionotropic, AMPA3 (alpha 3) [Source:MGI Symbol;Acc:MGI:95810]	253.407	0.0437505	0.18674	0.234286	0.814763	0.939055	222.147	303.389	241.336	245.237	253.138	245.468	255.624	247.948
270	ENSMUSG00000001995	Sipa1l2	244668	signal-induced proliferation-associated 1 like 2 [Source:MGI Symbol;Acc:MGI:2676970]	510.515	-1.00906	0.312461	-3.22941	0.00124046	0.057416	248.454	339.206	250.708	322.574	637.144	726.683	279.456	562.133
271	ENSMUSG00000001998	Ap4e1	108011	adaptor-related protein complex AP-4, epsilon 1 [Source:MGI Symbol;Acc:MGI:1336993]	439.618	-0.200704	0.172204	-1.16551	0.243814	0.600017	445.269	345.526	410.036	489.457	426.036	465.012	400.277	460.169
272	ENSMUSG00000001999	Blvra	109778	biliverdin reductase A [Source:MGI Symbol;Acc:MGI:88170]	239.676	0.22816	0.181197	1.25918	0.207965	0.562104	262.095	260.198	283.511	238.114	231.168	218.734	268.601	229.339
273	ENSMUSG00000002006	Pdzd4	245469	PDZ domain containing 4 [Source:MGI Symbol;Acc:MGI:2443483]	143.679	-0.0610235	0.260984	-0.233821	0.815124	0.93909	137.381	119.038	125.354	135.338	101.255	161.215	127.258	132.603
274	ENSMUSG00000002010	Idh3g	15929	isocitrate dehydrogenase 3 (NAD+), gamma [Source:MGI Symbol;Acc:MGI:1099463]	1849.83	0.243676	0.132271	1.84225	0.0654388	0.340712	2211.73	2143.74	2034.95	2017.87	1700.32	1681.01	2130.14	1799.73
275	ENSMUSG00000002012	Pnck	93843	pregnancy upregulated non-ubiquitously expressed CaM kinase [Source:MGI Symbol;Acc:MGI:1347357]	93.8725	-0.0889867	0.309282	-0.287721	0.77356	0.923217	97.433	84.2747	108.952	137.374	88.8371	83.443	96.8867	103.218
276	ENSMUSG00000002014	Ssr4	20832	signal sequence receptor, delta [Source:MGI Symbol;Acc:MGI:1099464]	1053.26	0.333192	0.193871	1.71863	0.0856822	0.382352	1134.12	1291.51	1226.59	1059.3	835.833	1003.75	1217.41	966.294
277	ENSMUSG00000002015	Bcap31	27061	B cell receptor associated protein 31 [Source:MGI Symbol;Acc:MGI:1350933]	2308.01	0.630921	0.162101	3.89215	9.93587e-05	0.0180434	3066.22	3126.59	2955.78	2266.16	1833.1	1809.82	3049.53	1969.69
278	ENSMUSG00000002017	Fam98a	72722	family with sequence similarity 98, member A [Source:MGI Symbol;Acc:MGI:1919972]	1385.16	-0.0688743	0.16176	-0.425781	0.670268	0.881722	1331.91	1244.11	1387.09	1611.85	1278.11	1267.85	1321.04	1385.94
279	ENSMUSG00000002020	Ltbp2	16997	latent transforming growth factor beta binding protein 2 [Source:MGI Symbol;Acc:MGI:99502]	389.168	-0.864942	0.372821	-2.31999	0.0203414	0.2034	264.043	300.229	151.128	209.622	532.068	561.417	238.467	434.369
280	ENSMUSG00000002028	Kmt2a	214162	lysine (K)-specific methyltransferase 2A [Source:MGI Symbol;Acc:MGI:96995]	2618.6	0.130907	0.196234	0.667093	0.504713	0.803392	2808.99	2789.49	2789.42	2808.53	2418.66	2433.62	2795.97	2553.6
281	ENSMUSG00000002031	Ift46	76568	intraflagellar transport 46 [Source:MGI Symbol;Acc:MGI:1923818]	734.4	-0.183739	0.158798	-1.15706	0.247248	0.603724	602.136	730.03	719.321	853.752	753.683	722.632	683.829	776.689
282	ENSMUSG00000002032	Tmem25	71687	transmembrane protein 25 [Source:MGI Symbol;Acc:MGI:1918937]	147.352	0.0634301	0.383727	0.1653	0.868708	0.957981	171.482	111.664	130.04	149.585	150.928	95.5949	137.729	132.036
283	ENSMUSG00000002043	Trappc6a	67091	trafficking protein particle complex 6A [Source:MGI Symbol;Acc:MGI:1914341]	250.892	0.443646	0.215721	2.05657	0.0397276	0.275436	285.479	310.763	346.774	270.677	195.824	226.835	314.338	231.112
284	ENSMUSG00000002052	Supt6	20926	suppressor of Ty 6 [Source:MGI Symbol;Acc:MGI:107726]	2467.67	-0.416796	0.201279	-2.07073	0.038384	0.271884	2026.61	1862.47	1710.44	1857.09	2741.53	2875.95	1866.5	2491.52
285	ENSMUSG00000002055	Spag5	54141	sperm associated antigen 5 [Source:MGI Symbol;Acc:MGI:1927470]	401.396	-0.237719	0.280371	-0.847873	0.396509	0.732089	366.348	288.641	448.697	600.374	328.602	372.658	367.895	433.878
286	ENSMUSG00000002058	Unc119	22248	unc-119 lipid binding chaperone [Source:MGI Symbol;Acc:MGI:1328357]	824.166	0.337891	0.220402	1.53307	0.125259	0.449024	913.921	1100.84	1211.36	1106.11	670.577	776.101	1075.37	850.93
287	ENSMUSG00000002059	Rab34	19376	RAB34, member RAS oncogene family [Source:MGI Symbol;Acc:MGI:104606]	1051.36	0.187639	0.197996	0.94769	0.343287	0.692455	1003.56	1327.33	1194.96	964.668	999.179	1130.94	1175.28	1031.59
288	ENSMUSG00000002064	Sdf2	20316	stromal cell derived factor 2 [Source:MGI Symbol;Acc:MGI:108019]	1086.65	0.257442	0.158311	1.62618	0.103912	0.413373	1245.19	1336.81	1104.75	1011.48	1074.64	998.885	1228.92	1028.34
289	ENSMUSG00000002068	Ccne1	12447	cyclin E1 [Source:MGI Symbol;Acc:MGI:88316]	73.6887	0.107898	0.397862	0.271193	0.786242	0.927458	68.2031	84.2747	69.1204	53.9319	62.0905	89.1138	73.8661	68.3787
290	ENSMUSG00000002083	Bbc3	170770	BCL2 binding component 3 [Source:MGI Symbol;Acc:MGI:2181667]	62.2697	0.72154	0.392894	1.83647	0.0662875	0.342106	82.818	58.9923	62.0912	35.6154	40.12	47.7974	67.9672	41.1776
291	ENSMUSG00000002100	Mybpc3	17868	myosin binding protein C, cardiac [Source:MGI Symbol;Acc:MGI:102844]	157.24	-0.458286	0.413541	-1.1082	0.267776	0.621143	178.302	136.946	125.354	150.602	137.554	316.759	146.868	201.639
292	ENSMUSG00000002102	Psmc3	19182	proteasome (prosome, macropain) 26S subunit, ATPase 3 [Source:MGI Symbol;Acc:MGI:1098754]	2158.18	0.0395549	0.159801	0.247526	0.804501	0.935015	2045.12	2231.17	2043.15	1988.36	1888.51	2270.78	2106.48	2049.21
293	ENSMUSG00000002103	Acp2	11432	acid phosphatase 2, lysosomal [Source:MGI Symbol;Acc:MGI:87882]	1079.94	0.0784362	0.148471	0.528294	0.597295	0.849808	1165.3	1135.6	1087.18	1052.18	1085.15	1071.8	1129.36	1069.71
294	ENSMUSG00000002104	Rapsn	19400	receptor-associated protein of the synapse [Source:MGI Symbol;Acc:MGI:99422]	50.8693	-0.238176	0.39289	-0.606216	0.544371	0.825393	44.8192	36.8702	45.6898	40.7033	71.6429	38.0759	42.4597	50.1407
295	ENSMUSG00000002105	Slc39a13	68427	solute carrier family 39 (metal ion transporter), member 13 [Source:MGI Symbol;Acc:MGI:1915677]	627.893	0.112901	0.184785	0.610985	0.54121	0.823009	668.39	666.824	713.463	559.67	681.085	652.961	682.892	631.239
296	ENSMUSG00000002107	Celf2	14007	CUGBP, Elav-like family member 2 [Source:MGI Symbol;Acc:MGI:1338822]	712.766	0.0940669	0.208189	0.451834	0.651388	0.87303	602.136	693.16	800.156	814.066	585.561	563.848	698.484	654.492
297	ENSMUSG00000002108	Nr1h3	22259	nuclear receptor subfamily 1, group H, member 3 [Source:MGI Symbol;Acc:MGI:1352462]	151.589	0.0879435	0.42521	0.206824	0.836148	0.946693	142.252	224.381	105.438	80.389	185.316	178.228	157.357	147.978
298	ENSMUSG00000002109	Ddb2	107986	damage specific DNA binding protein 2 [Source:MGI Symbol;Acc:MGI:1355314]	225.749	0.236314	0.210557	1.12233	0.261723	0.615581	287.427	226.488	271.795	254.396	209.197	204.152	261.904	222.581
299	ENSMUSG00000002111	Spi1	20375	spleen focus forming virus (SFFV) proviral integration oncogene [Source:MGI Symbol;Acc:MGI:98282]	61.2414	0.897578	0.353337	2.54029	0.0110761	0.152816	70.1517	75.8473	115.982	29.5099	53.4933	56.7088	87.3269	46.5707
300	ENSMUSG00000002129	Sf3a1	67465	splicing factor 3a, subunit 1 [Source:MGI Symbol;Acc:MGI:1914715]	1443.88	-0.35609	0.167353	-2.12778	0.0333554	0.255324	1158.48	1253.59	1054.38	1257.73	1439.54	1738.53	1155.48	1478.6
301	ENSMUSG00000002147	Stat6	20852	signal transducer and activator of transcription 6 [Source:MGI Symbol;Acc:MGI:103034]	1713.03	0.0743064	0.194782	0.381486	0.702843	0.896149	1729.44	1829.82	1681.15	1261.8	1948.69	1766.07	1746.8	1658.85
302	ENSMUSG00000002204	Napsa	16541	napsin A aspartic peptidase [Source:MGI Symbol;Acc:MGI:109365]	38.8337	-0.0300504	0.948039	-0.0316974	0.974713	0.992274	5.84598	4.21374	10.5438	8.14066	3.82095	8.91138	6.86784	6.95767
303	ENSMUSG00000002205	Vrk3	101568	vaccinia related kinase 3 [Source:MGI Symbol;Acc:MGI:2182465]	526.794	-0.161133	0.173426	-0.929115	0.35283	0.69934	428.705	509.862	511.96	454.859	606.576	558.987	483.509	540.141
304	ENSMUSG00000002210	Smg9	71997	smg-9 homolog, nonsense mediated mRNA decay factor (C. elegans) [Source:MGI Symbol;Acc:MGI:1919247]	349.298	-0.00244677	0.173986	-0.014063	0.98878	0.996311	391.681	376.076	310.456	371.418	377.319	332.962	359.404	360.566
305	ENSMUSG00000002221	Paxip1	55982	PAX interacting (with transcription-activation domain) protein 1 [Source:MGI Symbol;Acc:MGI:1890430]	675.924	-0.128672	0.175777	-0.732021	0.464156	0.779009	599.213	505.648	658.401	580.022	695.413	651.341	587.754	642.259
306	ENSMUSG00000002222	Rmnd5a	68477	required for meiotic nuclear division 5 homolog A [Source:MGI Symbol;Acc:MGI:1915727]	2761.29	-0.230522	0.221791	-1.03937	0.298635	0.650719	2716.43	2489.27	2280.97	2308.89	3367.21	3107.64	2495.56	2927.92
307	ENSMUSG00000002227	Mov10	17454	Moloney leukemia virus 10 [Source:MGI Symbol;Acc:MGI:97054]	1080.73	0.0430261	0.156945	0.274147	0.783972	0.926881	1124.38	999.709	1203.16	1202.78	1059.36	968.1	1109.08	1076.75
308	ENSMUSG00000002233	Rhoc	11853	ras homolog family member C [Source:MGI Symbol;Acc:MGI:106028]	963.838	0.113521	0.211858	0.535834	0.592073	0.848396	860.333	1079.77	862.248	840.523	939.954	810.126	934.117	863.534
309	ENSMUSG00000002249	Tead3	21678	TEA domain family member 3 [Source:MGI Symbol;Acc:MGI:109241]	403.03	-0.0905975	0.166504	-0.544116	0.586362	0.845757	342.964	405.572	395.978	393.804	435.589	388.86	381.505	406.084
310	ENSMUSG00000002250	Ppard	19015|69050	peroxisome proliferator activator receptor delta [Source:MGI Symbol;Acc:MGI:101884]|peroxisome proliferator activator receptor delta [Source:MGI Symbol;Acc:MGI:101884]	516.07	0.0518461	0.208456	0.248714	0.803582	0.934704	464.755	558.32	497.901	375.488	551.172	539.544	506.992	488.735
311	ENSMUSG00000002257	Def6	23853	differentially expressed in FDCP 6 [Source:MGI Symbol;Acc:MGI:1346328]	48.871	0.282681	0.321615	0.878944	0.379432	0.721384	77.9464	47.4045	63.2627	51.8967	43.941	59.1392	62.8712	51.6589
312	ENSMUSG00000002265	Peg3	18616	paternally expressed 3 [Source:MGI Symbol;Acc:MGI:104748]	774.867	-0.201762	0.203788	-0.990058	0.322146	0.673723	811.617	707.908	649.029	814.066	729.802	950.278	722.851	831.382
313	ENSMUSG00000002266	Zim1	22776	zinc finger, imprinted 1 [Source:MGI Symbol;Acc:MGI:1341879]	60.8532	0.134921	0.487122	0.276976	0.781799	0.92616	56.5111	42.1374	82.0072	62.0725	31.5229	70.481	60.2186	54.6921
314	ENSMUSG00000002274	Metrn	70083	meteorin, glial cell differentiation regulator [Source:MGI Symbol;Acc:MGI:1917333]	38.2512	-0.749379	0.377735	-1.98387	0.0472699	0.29481	19.4866	28.4427	24.6022	29.5099	50.6276	41.3164	24.1772	40.4846
315	ENSMUSG00000002279	Lmf1	76483	lipase maturation factor 1 [Source:MGI Symbol;Acc:MGI:1923733]	456.128	0.359799	0.178688	2.01356	0.0440553	0.286334	501.78	602.564	499.073	488.44	383.05	379.139	534.472	416.876
316	ENSMUSG00000002280	Narfl	67563	nuclear prelamin A recognition factor-like [Source:MGI Symbol;Acc:MGI:1914813]	390.469	0.0558116	0.168187	0.331843	0.740008	0.912853	432.602	409.786	362.003	363.277	396.424	399.392	401.464	386.364
317	ENSMUSG00000002289	Angptl4	57875	angiopoietin-like 4 [Source:MGI Symbol;Acc:MGI:1888999]	2094.71	0.566646	0.31004	1.82766	0.067601	0.345583	2126.96	2905.37	1719.81	1234.33	1484.44	1839.8	2250.71	1519.52
318	ENSMUSG00000002297	Dbf4	27214	DBF4 zinc finger [Source:MGI Symbol;Acc:MGI:1351328]	435.33	-0.0358963	0.271368	-0.132279	0.894764	0.965489	437.474	350.794	501.416	537.284	328.602	456.101	429.894	440.662
319	ENSMUSG00000002307	Daxx	13163	Fas death domain-associated protein [Source:MGI Symbol;Acc:MGI:1197015]	514.518	-0.230658	0.201	-1.14755	0.251153	0.606219	512.498	464.565	428.781	425.349	645.741	578.43	468.614	549.84
320	ENSMUSG00000002308	Cd320	54219	CD320 antigen [Source:MGI Symbol;Acc:MGI:1860083]	562.097	0.0354601	0.293123	0.120974	0.903712	0.969156	351.733	726.87	559.992	532.196	582.695	483.645	546.198	532.845
321	ENSMUSG00000002319	Ipo4	75751	importin 4 [Source:MGI Symbol;Acc:MGI:1923001]	650.689	0.0296239	0.189101	0.156656	0.875516	0.959867	610.905	685.786	610.368	641.077	585.561	641.62	635.686	622.753
322	ENSMUSG00000002320	Tm9sf1	74140	transmembrane 9 superfamily member 1 [Source:MGI Symbol;Acc:MGI:1921390]	832.307	-0.674921	0.254953	-2.64724	0.00811526	0.134618	635.263	558.32	436.981	600.374	1033.57	969.721	543.522	867.887
323	ENSMUSG00000002325	Irf9	16391	interferon regulatory factor 9 [Source:MGI Symbol;Acc:MGI:107587]	587.784	0.367707	0.211965	1.73475	0.0827845	0.376314	617.725	731.083	664.259	583.075	561.68	416.405	671.022	520.386
324	ENSMUSG00000002326	Gmpr2	105446	guanosine monophosphate reductase 2 [Source:MGI Symbol;Acc:MGI:1917903]	130.022	-0.114337	0.232529	-0.491712	0.622923	0.862784	113.022	130.626	110.124	119.057	144.241	119.899	117.924	127.732
325	ENSMUSG00000002329	Mdp1	67881	magnesium-dependent phosphatase 1 [Source:MGI Symbol;Acc:MGI:1915131]	782.66	0.182593	0.265671	0.687291	0.4919	0.795197	850.59	957.572	713.463	624.796	839.654	757.468	840.542	740.639
326	ENSMUSG00000002332	Dhrs1	52585	dehydrogenase/reductase (SDR family) member 1 [Source:MGI Symbol;Acc:MGI:1196314]	401.568	-0.707087	0.259717	-2.72253	0.00647844	0.120433	285.479	249.664	213.219	283.906	490.037	448	249.454	407.314
327	ENSMUSG00000002342	Tmem161a	234371	transmembrane protein 161A [Source:MGI Symbol;Acc:MGI:2384577]	650.065	0.227611	0.130866	1.73927	0.081988	0.373964	757.054	689.999	726.35	625.813	632.368	598.683	724.468	618.955
328	ENSMUSG00000002343	Armc6	76813	armadillo repeat containing 6 [Source:MGI Symbol;Acc:MGI:1924063]	219.511	-0.25168	0.241417	-1.04251	0.297175	0.648882	185.123	199.099	146.442	219.798	157.614	254.38	176.888	210.597
329	ENSMUSG00000002345	Borcs8	72368	BLOC-1 related complex subunit 8 [Source:MGI Symbol;Acc:MGI:1919618]	290.426	0.113266	0.214855	0.527175	0.598072	0.850035	276.71	365.542	306.941	253.378	347.707	276.253	316.398	292.446
330	ENSMUSG00000002346	Slc25a42	73095	solute carrier family 25, member 42 [Source:MGI Symbol;Acc:MGI:1920345]	944.104	-0.430858	0.146572	-2.93956	0.00328679	0.0897555	765.823	738.457	763.839	949.404	956.193	1150.38	756.04	1018.66
331	ENSMUSG00000002365	Snx9	66616	sorting nexin 9 [Source:MGI Symbol;Acc:MGI:1913866]	1975.53	0.14623	0.25378	0.576208	0.564475	0.83469	2795.35	1924.62	2435.62	2195.94	2757.77	1513.32	2385.2	2155.68
332	ENSMUSG00000002372	Ranbp3	71810	RAN binding protein 3 [Source:MGI Symbol;Acc:MGI:1919060]	1364.75	0.0710961	0.113862	0.624405	0.532362	0.817818	1284.17	1303.1	1357.81	1223.13	1290.53	1241.11	1315.02	1251.59
333	ENSMUSG00000002379	Ndufa11	69875	NADH dehydrogenase (ubiquinone) 1 alpha subcomplex 11 [Source:MGI Symbol;Acc:MGI:1917125]	366.518	0.501934	0.204807	2.45077	0.0142553	0.172337	420.91	454.03	448.697	354.119	271.288	309.468	441.212	311.625
334	ENSMUSG00000002393	Nr2f6	13864	nuclear receptor subfamily 2, group F, member 6 [Source:MGI Symbol;Acc:MGI:1352453]	278.759	0.122156	0.292518	0.417602	0.676238	0.88426	250.403	287.588	216.733	139.409	295.169	258.43	251.575	231.003
335	ENSMUSG00000002395	Use1	67023	unconventional SNARE in the ER 1 homolog (S. cerevisiae) [Source:MGI Symbol;Acc:MGI:1914273]	1028	0.310835	0.204688	1.51857	0.12887	0.45575	1169.2	1326.27	1192.62	931.088	1087.06	955.138	1229.36	991.096
336	ENSMUSG00000002396	Ocel1	77090	occludin/ELL domain containing 1 [Source:MGI Symbol;Acc:MGI:1924340]	360.494	0.254071	0.300527	0.845417	0.397878	0.733018	353.682	538.305	318.657	249.308	366.811	398.582	403.548	338.234
337	ENSMUSG00000002409	Dyrk1b	13549	dual-specificity tyrosine-(Y)-phosphorylation regulated kinase 1b [Source:MGI Symbol;Acc:MGI:1330302]	345.813	0.0891558	0.199564	0.446753	0.655054	0.874137	395.578	330.778	374.89	357.171	384.961	294.076	367.082	345.403
338	ENSMUSG00000002413	Braf	109880	Braf transforming gene [Source:MGI Symbol;Acc:MGI:88190]	1086.04	-0.0411428	0.154516	-0.26627	0.790032	0.928622	1161.4	967.053	1032.12	1017.58	1183.54	1051.54	1053.52	1084.22
339	ENSMUSG00000002416	Ndufb2	68198	NADH dehydrogenase (ubiquinone) 1 beta subcomplex, 2 [Source:MGI Symbol;Acc:MGI:1915448]	217.927	0.276303	0.196935	1.40302	0.160611	0.500431	262.095	268.626	237.821	242.185	194.869	198.481	256.18	211.845
340	ENSMUSG00000002428	Hltf	20585	helicase-like transcription factor [Source:MGI Symbol;Acc:MGI:1196437]	862.268	0.109283	0.188127	0.580901	0.561307	0.833103	944.126	889.099	1002.83	1071.51	816.729	742.075	945.352	876.773
341	ENSMUSG00000002455	Prpf6	68879	pre-mRNA splicing factor 6 [Source:MGI Symbol;Acc:MGI:1922946]	1214.51	-0.272933	0.145953	-1.87001	0.0614828	0.332418	1033.76	1010.24	948.941	1061.34	1309.63	1245.16	997.649	1205.38
342	ENSMUSG00000002458	Rgs19	56470	regulator of G-protein signaling 19 [Source:MGI Symbol;Acc:MGI:1915153]	360.177	0.165988	0.247239	0.671367	0.501987	0.801886	319.58	456.137	400.664	365.312	319.05	363.747	392.127	349.369
343	ENSMUSG00000002475	Abhd3	106861	abhydrolase domain containing 3 [Source:MGI Symbol;Acc:MGI:2147183]	297.124	0.22067	0.221137	0.997886	0.318334	0.670038	344.913	303.389	292.883	304.257	271.288	233.316	313.728	269.62
344	ENSMUSG00000002477	Snrpd1	20641	small nuclear ribonucleoprotein D1 [Source:MGI Symbol;Acc:MGI:98344]	854.353	0.359095	0.246706	1.45556	0.145515	0.48229	906.127	1041.85	1098.9	1028.78	650.517	696.708	1015.62	792
345	ENSMUSG00000002486	Tchp	77832	trichoplein, keratin filament binding [Source:MGI Symbol;Acc:MGI:1925082]	348.679	0.0172822	0.17396	0.0993458	0.920864	0.975446	324.452	305.496	369.033	357.171	304.721	324.86	332.993	328.918
346	ENSMUSG00000002489	Tiam1	21844	T cell lymphoma invasion and metastasis 1 [Source:MGI Symbol;Acc:MGI:103306]	524.713	-0.515504	0.249784	-2.0638	0.039037	0.273691	316.657	446.656	369.033	418.226	555.949	643.24	377.449	539.138
347	ENSMUSG00000002496	Tsc2	22084	tuberous sclerosis 2 [Source:MGI Symbol;Acc:MGI:102548]	1625.31	-0.358003	0.192231	-1.86236	0.062553	0.335142	1389.39	1384.21	1232.45	1390.02	1879.91	1864.1	1335.35	1711.34
348	ENSMUSG00000002504	Slc9a3r2	65962	solute carrier family 9 (sodium/hydrogen exchanger), member 3 regulator 2 [Source:MGI Symbol;Acc:MGI:1890662]	992.095	-0.148646	0.243396	-0.610717	0.541387	0.823048	992.842	959.679	961.828	831.365	1400.38	998.885	971.45	1076.88
349	ENSMUSG00000002524	Puf60	67959	poly-U binding splicing factor 60 [Source:MGI Symbol;Acc:MGI:1915209]	1833.8	0.11386	0.131436	0.866278	0.386338	0.725725	1848.3	2054.2	1797.13	1808.24	1679.31	1779.85	1899.88	1755.8
350	ENSMUSG00000002546	Golga2	99412	golgi autoantigen, golgin subfamily a, 2 [Source:MGI Symbol;Acc:MGI:2139395]	1519.68	-0.236058	0.167854	-1.40632	0.159628	0.499588	1253.96	1337.86	1307.43	1287.24	1753.82	1550.58	1299.75	1530.55
351	ENSMUSG00000002550	Uck1	22245	uridine-cytidine kinase 1 [Source:MGI Symbol;Acc:MGI:98904]	1276.75	-0.272843	0.207927	-1.31221	0.189451	0.538386	1132.17	1042.9	1115.3	1269.94	1509.28	1196.56	1096.79	1325.26
352	ENSMUSG00000002578	Ikzf4	22781	IKAROS family zinc finger 4 [Source:MGI Symbol;Acc:MGI:1343139]	95.1349	0.310964	0.331526	0.937977	0.348256	0.69583	72.1004	114.824	125.354	103.793	84.061	63.9999	104.093	83.9514
353	ENSMUSG00000002580	Mien1	103742	migration and invasion enhancer 1 [Source:MGI Symbol;Acc:MGI:1913678]	240.325	0.860769	0.192531	4.4708	7.7929e-06	0.0039553	298.145	381.343	343.259	185.2	200.6	177.418	340.916	187.739
354	ENSMUSG00000002602	Axl	26362	AXL receptor tyrosine kinase [Source:MGI Symbol;Acc:MGI:1347244]	3723.46	-0.411174	0.187608	-2.19166	0.0284039	0.237409	2726.17	3122.38	2508.25	2981.52	3752.18	4377.92	2785.6	3703.87
355	ENSMUSG00000002603	Tgfb1	21803	transforming growth factor, beta 1 [Source:MGI Symbol;Acc:MGI:98725]	804.872	-0.123732	0.386579	-0.320069	0.748916	0.915352	589.47	962.839	510.788	424.332	1011.6	811.746	687.699	749.225
356	ENSMUSG00000002608	Ccdc97	52132	coiled-coil domain containing 97 [Source:MGI Symbol;Acc:MGI:1196455]	1094.03	0.193109	0.191852	1.00655	0.314149	0.666661	992.842	1403.17	1049.69	869.015	1082.28	1062.08	1148.57	1004.46
357	ENSMUSG00000002617	Zfp40	22700	zinc finger protein 40 [Source:MGI Symbol;Acc:MGI:99185]	334.373	0.336771	0.234732	1.4347	0.151372	0.48882	381.937	346.58	480.328	401.945	276.064	279.493	402.948	319.167
358	ENSMUSG00000002625	Akap8l	54194	A kinase (PRKA) anchor protein 8-like [Source:MGI Symbol;Acc:MGI:1860606]	3045.39	0.28975	0.200013	1.44865	0.147435	0.484271	3915.83	3472.12	3813.34	3710.11	2878.13	2576.2	3733.76	3054.81
359	ENSMUSG00000002635	Pdcd2l	68079	programmed cell death 2-like [Source:MGI Symbol;Acc:MGI:1915329]	224.235	0.139346	0.205657	0.677566	0.498047	0.799951	241.634	252.824	249.536	275.765	218.75	182.278	247.998	225.598
360	ENSMUSG00000002658	Gtf2f1	98053	general transcription factor IIF, polypeptide 1 [Source:MGI Symbol;Acc:MGI:1923848]	972.539	0.13351	0.189693	0.703824	0.481543	0.78963	1025	1020.78	1023.92	985.02	916.073	897.619	1023.23	932.904
361	ENSMUSG00000002660	Clpp	53895	caseinolytic mitochondrial matrix peptidase proteolytic subunit [Source:MGI Symbol;Acc:MGI:1858213]	726.11	0.417641	0.197988	2.10943	0.0349077	0.260155	852.539	1007.08	793.127	783.539	589.382	614.075	884.25	662.332
362	ENSMUSG00000002661	Alkbh7	66400	alkB homolog 7 [Source:MGI Symbol;Acc:MGI:1913650]	213.081	0.515068	0.190227	2.70765	0.00677612	0.12283	242.608	274.946	256.566	195.376	169.077	177.418	258.04	180.624
363	ENSMUSG00000002668	Dennd1c	70785	DENN/MADD domain containing 1C [Source:MGI Symbol;Acc:MGI:1918035]	44.4789	0.238293	0.363006	0.656445	0.511538	0.806593	36.0502	65.3129	53.8905	43.756	36.299	51.0379	51.7512	43.6977
364	ENSMUSG00000002679	Med6	69792	mediator complex subunit 6 [Source:MGI Symbol;Acc:MGI:1917042]	315.06	0.460029	0.217315	2.11688	0.0342704	0.258588	387.783	358.168	426.438	357.171	239.765	256	390.796	284.312
365	ENSMUSG00000002688	Prkd1	18760	protein kinase D1 [Source:MGI Symbol;Acc:MGI:99879]	202.781	-0.730096	0.30043	-2.43017	0.0150918	0.176298	149.072	93.7556	164.014	234.044	256.959	183.899	135.614	224.967
366	ENSMUSG00000002699	Lcp2	16822	lymphocyte cytosolic protein 2 [Source:MGI Symbol;Acc:MGI:1321402]	100.219	-0.117609	0.263756	-0.4459	0.65567	0.874501	119.843	95.8625	93.7226	104.811	120.36	110.987	103.143	112.053
367	ENSMUSG00000002718	Cse1l	110750	chromosome segregation 1-like (S. cerevisiae) [Source:MGI Symbol;Acc:MGI:1339951]	1794.38	-0.1603	0.190722	-0.840489	0.400634	0.735096	1580.36	1845.62	1494.87	1483.64	1792.03	2222.18	1640.28	1832.61
368	ENSMUSG00000002728	Naa20	67877	N(alpha)-acetyltransferase 20, NatB catalytic subunit [Source:MGI Symbol;Acc:MGI:1915127]	606.127	0.208864	0.174206	1.19895	0.230547	0.587476	653.775	672.091	633.799	659.393	519.65	517.67	653.222	565.571
369	ENSMUSG00000002731	Prkra	23992	protein kinase, interferon inducible double stranded RNA dependent activator [Source:MGI Symbol;Acc:MGI:1344375]	601.195	0.154521	0.192945	0.800854	0.423216	0.752151	619.674	614.152	738.065	627.848	561.68	581.67	657.297	590.4
370	ENSMUSG00000002732	Fkbp7	14231	FK506 binding protein 7 [Source:MGI Symbol;Acc:MGI:1336879]	300.053	0.000361972	0.218262	0.00165843	0.998677	0.999536	307.888	312.87	383.091	410.086	292.303	301.367	334.616	334.585
371	ENSMUSG00000002733	Plekha3	83435	pleckstrin homology domain-containing, family A (phosphoinositide binding specific) member 3 [Source:MGI Symbol;Acc:MGI:1932515]	1082.83	0.0792252	0.252383	0.313909	0.75359	0.916257	1091.25	1292.56	960.656	871.051	1305.81	989.164	1114.82	1055.34
372	ENSMUSG00000002741	Ykt6	56418	YKT6 v-SNARE homolog (S. cerevisiae) [Source:MGI Symbol;Acc:MGI:1927550]	1283.68	-0.556968	0.271505	-2.05141	0.0402271	0.276215	873	1056.59	763.839	864.945	1514.05	1582.99	897.811	1320.66
373	ENSMUSG00000002748	Baz1b	22385	bromodomain adjacent to zinc finger domain, 1B [Source:MGI Symbol;Acc:MGI:1353499]	2670.96	-0.136972	0.148291	-0.923668	0.355659	0.701604	2541.05	2381.81	2339.55	2319.07	2603.02	3062.28	2420.81	2661.46
374	ENSMUSG00000002763	Pex6	224824	peroxisomal biogenesis factor 6 [Source:MGI Symbol;Acc:MGI:2385054]	703.915	-0.111898	0.187867	-0.595623	0.551427	0.828929	733.67	638.381	556.478	614.62	761.325	708.86	642.843	694.935
375	ENSMUSG00000002767	Mrpl2	27398	mitochondrial ribosomal protein L2 [Source:MGI Symbol;Acc:MGI:1351622]	501.079	0.210805	0.207617	1.01535	0.309938	0.663543	515.42	635.221	561.164	594.268	443.23	442.329	570.602	493.276
376	ENSMUSG00000002768	Mea1	17256	male enhanced antigen 1 [Source:MGI Symbol;Acc:MGI:96957]	622.158	0.327743	0.144943	2.26119	0.0237476	0.216857	640.135	746.885	702.919	574.934	530.157	559.797	696.646	554.963
377	ENSMUSG00000002771	Grin2d	14814	glutamate receptor, ionotropic, NMDA2D (epsilon 4) [Source:MGI Symbol;Acc:MGI:95823]	58.7321	0.426759	0.380435	1.12177	0.261962	0.61565	56.5111	80.061	86.6934	50.8791	57.3143	57.5189	74.4218	55.2374
378	ENSMUSG00000002778	Kdelr1	68137	KDEL (Lys-Asp-Glu-Leu) endoplasmic reticulum protein retention receptor 1 [Source:MGI Symbol;Acc:MGI:1915387]	2069.41	0.0679986	0.131746	0.516133	0.605762	0.853562	2090.91	2359.69	2081.81	1970.04	2049.94	2210.83	2177.47	2076.94
379	ENSMUSG00000002781	Tmem143	70209	transmembrane protein 143 [Source:MGI Symbol;Acc:MGI:1917459]	267.182	0.0916523	0.189797	0.482897	0.629169	0.865007	275.735	267.572	321	251.343	269.377	289.215	288.102	269.978
380	ENSMUSG00000002797	Ggct	110175	gamma-glutamyl cyclotransferase [Source:MGI Symbol;Acc:MGI:95700]	307.543	0.075457	0.257851	0.292638	0.769799	0.921468	283.53	288.641	335.058	386.681	241.675	233.316	302.41	287.224
381	ENSMUSG00000002799	Jag2	16450	jagged 2 [Source:MGI Symbol;Acc:MGI:1098270]	413.808	-0.121618	0.200184	-0.60753	0.543499	0.824867	397.527	350.794	406.522	365.312	500.545	390.481	384.947	418.779
382	ENSMUSG00000002803	Btbd6	399566	BTB (POZ) domain containing 6 [Source:MGI Symbol;Acc:MGI:3026623]	281.047	-0.0682831	0.181624	-0.375959	0.706947	0.898192	280.607	303.389	255.394	295.099	303.766	281.924	279.797	293.596
383	ENSMUSG00000002804	Nudt14	66174	nudix (nucleoside diphosphate linked moiety X)-type motif 14 [Source:MGI Symbol;Acc:MGI:1913424]	194.169	0.648726	0.185848	3.49063	0.000481889	0.0371819	229.942	266.519	276.482	169.936	149.017	173.367	257.647	164.107
384	ENSMUSG00000002808	Epdr1	105298	ependymin related protein 1 (zebrafish) [Source:MGI Symbol;Acc:MGI:2145369]	4831.33	-0.0869239	0.397699	-0.218567	0.826987	0.94342	5883	5177.63	3621.21	3340.72	7696.35	4556.96	4893.95	5198.01
385	ENSMUSG00000002812	Flii	14248	flightless I actin binding protein [Source:MGI Symbol;Acc:MGI:1342286]	2033.08	-0.125394	0.238402	-0.525979	0.598903	0.850035	1859.02	2046.82	1824.08	1393.07	2411.98	2444.15	1909.97	2083.07
386	ENSMUSG00000002814	Top3a	21975	topoisomerase (DNA) III alpha [Source:MGI Symbol;Acc:MGI:1197527]	354.754	-0.10482	0.156656	-0.669108	0.503427	0.802511	325.426	365.542	391.292	363.277	395.469	403.443	360.753	387.396
387	ENSMUSG00000002820	Atg4d	235040	autophagy related 4D, cysteine peptidase [Source:MGI Symbol;Acc:MGI:2444308]	428.318	0.193143	0.155516	1.24194	0.214257	0.569726	462.807	454.03	436.981	345.978	402.155	435.038	451.273	394.39
388	ENSMUSG00000002825	Qtrt1	60507	queuine tRNA-ribosyltransferase catalytic subunit 1 [Source:MGI Symbol;Acc:MGI:1931441]	247.598	0.113349	0.22897	0.495038	0.620574	0.861737	206.558	326.565	279.996	253.378	241.675	256	271.04	250.351
389	ENSMUSG00000002831	Plin4	57435	perilipin 4 [Source:MGI Symbol;Acc:MGI:1929709]	9596.93	0.0985448	0.875352	0.112577	0.910366	0.97084	5989.21	17889.4	10887	7504.67	9790.24	15175.3	11588.6	10823.4
390	ENSMUSG00000002833	Hdgfl2	15193	HDGF like 2 [Source:MGI Symbol;Acc:MGI:1194492]	2021.4	0.44481	0.191687	2.32049	0.0203142	0.203266	2970.73	2606.2	2087.67	1644.41	2018.42	1968.61	2554.87	1877.15
391	ENSMUSG00000002835	Chaf1a	27221	chromatin assembly factor 1, subunit A (p150) [Source:MGI Symbol;Acc:MGI:1351331]	290.945	-0.944318	0.246912	-3.82451	0.000131035	0.0197356	208.507	155.908	148.785	273.73	283.706	430.177	171.066	329.204
392	ENSMUSG00000002844	Adprh	11544	ADP-ribosylarginine hydrolase [Source:MGI Symbol;Acc:MGI:1098234]	998.692	0.133824	0.180244	0.742462	0.457807	0.773715	1035.71	1097.68	991.116	1058.29	906.521	883.847	1041.5	949.551
393	ENSMUSG00000002845	Tmem39a	67846	transmembrane protein 39a [Source:MGI Symbol;Acc:MGI:1915096]	1027	-0.077048	0.154553	-0.498522	0.618117	0.86095	898.332	995.495	1029.78	1084.74	948.551	1049.92	974.535	1027.74
394	ENSMUSG00000002846	Timmdc1	76916	translocase of inner mitochondrial membrane domain containing 1 [Source:MGI Symbol;Acc:MGI:1922139]	486.107	0.077762	0.183043	0.424828	0.670962	0.881933	479.37	558.32	439.325	419.244	454.693	524.962	492.338	466.3
395	ENSMUSG00000002847	Pla1a	85031	phospholipase A1 member A [Source:MGI Symbol;Acc:MGI:1934677]	163.335	-0.209403	0.287232	-0.729038	0.465978	0.779934	140.303	193.832	133.555	135.338	213.973	191.19	155.897	180.167
396	ENSMUSG00000002870	Mcm2	17216	minichromosome maintenance complex component 2 [Source:MGI Symbol;Acc:MGI:105380]	717.982	-0.761295	0.264528	-2.87793	0.00400289	0.0967464	585.572	404.519	493.215	753.011	684.906	1075.85	494.435	837.921
397	ENSMUSG00000002871	Tpra1	24100	transmembrane protein, adipocyte asscociated 1 [Source:MGI Symbol;Acc:MGI:1345190]	674.27	0.121475	0.153722	0.790224	0.429397	0.757346	677.159	726.87	701.748	699.079	601.8	635.139	701.926	645.339
398	ENSMUSG00000002881	Nab1	17936	Ngfi-A binding protein 1 [Source:MGI Symbol;Acc:MGI:107564]	1521.65	-0.272973	0.220112	-1.24016	0.214918	0.570286	1317.29	1395.8	1183.25	1097.97	1846.48	1762.83	1298.78	1569.09
399	ENSMUSG00000002885	Adgre5	26364	adhesion G protein-coupled receptor E5 [Source:MGI Symbol;Acc:MGI:1347095]	560.837	-0.216347	0.199761	-1.08303	0.278795	0.632064	493.985	412.946	513.131	471.141	647.651	530.632	473.354	549.808
400	ENSMUSG00000002897	Il17ra	16172	interleukin 17 receptor A [Source:MGI Symbol;Acc:MGI:107399]	931.543	-0.282607	0.159354	-1.77345	0.0761543	0.360398	755.106	839.587	742.751	948.387	1086.11	810.126	779.148	948.206
401	ENSMUSG00000002900	Lamb1	16777	laminin B1 [Source:MGI Symbol;Acc:MGI:96743]	4058.55	-0.657827	0.167652	-3.92376	8.71764e-05	0.0173399	3175.34	2670.46	2823.39	3867.83	4876.49	4932.86	2889.73	4559.06
402	ENSMUSG00000002908	Kcnn1	84036	potassium intermediate/small conductance calcium-activated channel, subfamily N, member 1 [Source:MGI Symbol;Acc:MGI:1933993]	36.2128	0.344506	0.465099	0.740716	0.458865	0.774402	44.8192	48.458	25.7737	35.6154	21.0152	37.2658	39.6836	31.2988
403	ENSMUSG00000002910	Arrdc2	70807	arrestin domain containing 2 [Source:MGI Symbol;Acc:MGI:1918057]	332.984	0.234511	0.242086	0.968709	0.33269	0.681541	397.527	349.74	404.179	442.648	283.706	253.569	383.815	326.641
404	ENSMUSG00000002944	Cd36	12491	CD36 molecule [Source:MGI Symbol;Acc:MGI:107899]	452.368	-0.439602	0.329573	-1.33385	0.182252	0.53057	358.553	226.488	533.047	580.022	436.544	499.038	372.696	505.201
405	ENSMUSG00000002948	Map2k7	26400	mitogen-activated protein kinase kinase 7 [Source:MGI Symbol;Acc:MGI:1346871]	1206.41	-0.0993773	0.130317	-0.76258	0.445714	0.767076	1245.19	1083.98	1193.79	1266.89	1260.91	1246.78	1174.32	1258.2
406	ENSMUSG00000002949	Timm44	21856	translocase of inner mitochondrial membrane 44 [Source:MGI Symbol;Acc:MGI:1343262]	1080.06	-0.108581	0.135787	-0.799637	0.423921	0.752705	1078.58	1020.78	992.288	1167.17	1055.54	1111.49	1030.55	1111.4
407	ENSMUSG00000002957	Ap2a2	11772	adaptor-related protein complex 2, alpha 2 subunit [Source:MGI Symbol;Acc:MGI:101920]	1273.99	-0.625855	0.200726	-3.11796	0.00182109	0.0680321	977.253	920.702	789.613	1066.43	1524.56	1556.25	895.856	1382.41
408	ENSMUSG00000002963	Pnkp	59047	polynucleotide kinase 3'- phosphatase [Source:MGI Symbol;Acc:MGI:1891698]	490.741	0.0818159	0.206774	0.395677	0.692343	0.892245	451.115	570.961	453.383	400.927	526.336	466.633	491.82	464.632
409	ENSMUSG00000002968	Med25	75613	mediator complex subunit 25 [Source:MGI Symbol;Acc:MGI:1922863]	1410.3	0.0772349	0.138466	0.55779	0.576988	0.841193	1259.81	1492.72	1389.44	1285.21	1282.88	1356.96	1380.65	1308.35
410	ENSMUSG00000002980	Bcam	57278	basal cell adhesion molecule [Source:MGI Symbol;Acc:MGI:1929940]	1043.77	0.00613837	0.316919	0.0193689	0.984547	0.995339	1282.22	759.526	847.018	749.958	1391.78	735.594	962.921	959.112
411	ENSMUSG00000002981	Clptm1	56457	cleft lip and palate associated transmembrane protein 1 [Source:MGI Symbol;Acc:MGI:1927155]	2354.92	-0.156908	0.194668	-0.806028	0.420227	0.750008	2250.7	2257.51	1777.21	1931.37	2636.46	2440.1	2095.14	2335.98
412	ENSMUSG00000002983	Relb	19698	avian reticuloendotheliosis viral (v-rel) oncogene related B [Source:MGI Symbol;Acc:MGI:103289]	253.415	0.140866	0.215526	0.65359	0.513376	0.807632	278.658	254.931	212.047	197.411	278.93	200.911	248.546	225.751
413	ENSMUSG00000002984	Tomm40	53333	translocase of outer mitochondrial membrane 40 [Source:MGI Symbol;Acc:MGI:1858259]	834.212	0.25604	0.182615	1.40208	0.160891	0.500624	831.103	1019.72	858.733	727.571	758.459	782.582	903.187	756.204
414	ENSMUSG00000002985	Apoe	11816	apolipoprotein E [Source:MGI Symbol;Acc:MGI:88057]	5940.95	-0.0491347	0.251601	-0.195288	0.845168	0.948968	4445.87	6441.75	7251.78	4939.35	5977.88	7848.5	6046.47	6255.24
415	ENSMUSG00000002996	Hbp1	73389	high mobility group box transcription factor 1 [Source:MGI Symbol;Acc:MGI:894659]	757.996	-0.766082	0.258799	-2.96015	0.00307492	0.0867044	696.646	435.068	452.211	734.695	966.701	993.214	527.975	898.203
416	ENSMUSG00000002997	Prkar2b	19088	protein kinase, cAMP dependent regulatory, type II beta [Source:MGI Symbol;Acc:MGI:97760]	10261.4	0.100095	0.291723	0.343115	0.731512	0.909111	12572.8	5869.74	9935.76	10352.9	7197.72	8925.97	9459.42	8825.52
417	ENSMUSG00000003031	Cdkn1b	12576	cyclin-dependent kinase inhibitor 1B [Source:MGI Symbol;Acc:MGI:104565]	3134.38	0.261191	0.249965	1.04491	0.296065	0.648174	3520.25	3985.14	4520.94	3421.11	2572.46	4040.1	4008.78	3344.56
418	ENSMUSG00000003032	Klf4	16600	Kruppel-like factor 4 (gut) [Source:MGI Symbol;Acc:MGI:1342287]	318.302	0.338732	0.264653	1.27991	0.200576	0.552551	428.705	352.9	356.146	346.996	362.99	191.19	379.25	300.392
419	ENSMUSG00000003033	Ap1m1	11767	adaptor-related protein complex AP-1, mu subunit 1 [Source:MGI Symbol;Acc:MGI:102776]	1029.37	-0.200258	0.150924	-1.32688	0.184549	0.533879	954.843	920.702	944.255	1113.24	1124.32	1002.94	939.933	1080.16
420	ENSMUSG00000003037	Rab8a	17274	RAB8A, member RAS oncogene family [Source:MGI Symbol;Acc:MGI:96960]	1273.09	-0.0195188	0.196293	-0.0994369	0.920791	0.975446	1327.04	1479.02	973.543	1133.59	1351.66	1346.43	1259.87	1277.23
421	ENSMUSG00000003038	Hmgn2	15331	high mobility group nucleosomal binding domain 2 [Source:MGI Symbol;Acc:MGI:96136]	1227.95	0.00969223	0.186344	0.0520127	0.958519	0.986946	1156.53	1416.87	1286.34	1417.49	1073.69	1342.38	1286.58	1277.85
422	ENSMUSG00000003039	Fam32a	67922	family with sequence similarity 32, member A [Source:MGI Symbol;Acc:MGI:1915172]	1579.71	-0.0403388	0.203665	-0.198065	0.842994	0.948264	1702.15	1723.42	1081.32	1481.6	1484.44	1669.67	1502.3	1545.24
423	ENSMUSG00000003051	Elf3	13710	E74-like factor 3 [Source:MGI Symbol;Acc:MGI:1101781]	83.6402	-0.343755	0.822446	-0.417966	0.675972	0.88426	8.76897	9.48091	12.8869	15.2637	9.55238	14.5823	10.3789	13.1328
424	ENSMUSG00000003062	Stard3nl	76205	STARD3 N-terminal like [Source:MGI Symbol;Acc:MGI:1923455]	591.011	0.145499	0.19819	0.73414	0.462864	0.778333	528.087	744.778	624.427	576.969	540.665	597.063	632.43	571.566
425	ENSMUSG00000003068	Stk11	20869	serine/threonine kinase 11 [Source:MGI Symbol;Acc:MGI:1341870]	1770.15	0.203701	0.159634	1.27606	0.201936	0.554857	1890.2	1948.85	2038.47	1701.4	1806.36	1595.95	1959.17	1701.23
426	ENSMUSG00000003070	Efna2	13637	ephrin A2 [Source:MGI Symbol;Acc:MGI:102707]	146.479	0.290047	0.27632	1.04968	0.293865	0.645872	156.867	181.191	145.27	118.04	127.047	149.873	161.109	131.653
427	ENSMUSG00000003072	Atp5d	66043	ATP synthase, H+ transporting, mitochondrial F1 complex, delta subunit [Source:MGI Symbol;Acc:MGI:1913293]	1653.85	0.210378	0.238026	0.883845	0.37678	0.719396	1618.36	1989.94	1619.06	1494.83	1492.08	1531.14	1742.45	1506.02
428	ENSMUSG00000003099	Ppp5c	19060	protein phosphatase 5, catalytic subunit [Source:MGI Symbol;Acc:MGI:102666]	857.205	-0.0909893	0.158594	-0.573725	0.566154	0.835041	739.516	831.16	786.098	761.152	799.534	947.847	785.591	836.178
429	ENSMUSG00000003119	Cdk12	69131	cyclin-dependent kinase 12 [Source:MGI Symbol;Acc:MGI:1098802]	933.296	-0.374593	0.1839	-2.03694	0.0416564	0.280118	843.77	767.954	692.375	835.435	995.358	1156.05	768.033	995.614
430	ENSMUSG00000003123	Lipe	16890	lipase, hormone sensitive [Source:MGI Symbol;Acc:MGI:96790]	770.244	0.273533	0.399915	0.683978	0.493989	0.79665	818.437	1152.46	858.733	413.138	997.269	930.025	943.209	780.144
431	ENSMUSG00000003131	Pafah1b2	18475	platelet-activating factor acetylhydrolase, isoform 1b, subunit 2 [Source:MGI Symbol;Acc:MGI:108415]	2163.92	-0.0534744	0.125775	-0.42516	0.67072	0.88193	2049.99	2130.04	1913.11	1998.53	2167.44	2157.37	2031.05	2107.78
432	ENSMUSG00000003134	Tbc1d8	54610	TBC1 domain family, member 8 [Source:MGI Symbol;Acc:MGI:1927225]	1810.2	0.531971	0.358391	1.48433	0.13772	0.470108	3611.84	1380	2671.09	2082.99	2051.85	1165.77	2554.31	1766.87
433	ENSMUSG00000003135	Cnot11	52846	CCR4-NOT transcription complex, subunit 11 [Source:MGI Symbol;Acc:MGI:106580]	684.965	0.127851	0.142374	0.897992	0.36919	0.712295	719.055	781.648	729.865	753.011	618.994	669.974	743.523	680.66
434	ENSMUSG00000003153	Slc2a3	20527	solute carrier family 2 (facilitated glucose transporter), member 3 [Source:MGI Symbol;Acc:MGI:95757]	194.471	-0.189218	0.499571	-0.378762	0.704865	0.897018	90.6127	117.985	89.0364	96.6703	91.7029	150.683	99.2113	113.019
435	ENSMUSG00000003154	Foxj2	60611	forkhead box J2 [Source:MGI Symbol;Acc:MGI:1926805]	706.066	-0.337243	0.174203	-1.93592	0.0528775	0.309176	640.135	590.977	590.452	680.763	838.699	781.771	607.188	767.078
436	ENSMUSG00000003161	Sri	109552	sorcin [Source:MGI Symbol;Acc:MGI:98419]	1307.85	0.280824	0.167975	1.67183	0.0945587	0.39756	1471.24	1477.97	1555.79	1424.62	1222.7	1062.08	1501.67	1236.47
437	ENSMUSG00000003166	Dgcr2	13356	DiGeorge syndrome critical region gene 2 [Source:MGI Symbol;Acc:MGI:892866]	1409.79	-0.280705	0.128661	-2.18175	0.0291281	0.240188	1286.12	1215.66	1213.71	1523.32	1402.29	1587.85	1238.5	1504.49
438	ENSMUSG00000003184	Irf3	54131	interferon regulatory factor 3 [Source:MGI Symbol;Acc:MGI:1859179]	1271.62	0.27425	0.168948	1.62329	0.104528	0.414522	1370.88	1491.66	1477.3	1238.4	1189.27	1160.91	1446.62	1196.19
439	ENSMUSG00000003190	Bcl2l12	75736	BCL2-like 12 (proline rich) [Source:MGI Symbol;Acc:MGI:1922986]	213.06	-0.220733	0.218001	-1.01253	0.311284	0.664337	252.351	172.763	178.073	247.273	217.794	238.987	201.063	234.685
440	ENSMUSG00000003198	Zfp959	224893	zinc finger protein 959 [Source:MGI Symbol;Acc:MGI:2385058]	143.819	0.0634776	0.203514	0.311907	0.755111	0.916257	174.405	153.801	147.613	156.708	131.823	166.886	158.606	151.805
441	ENSMUSG00000003199	Mpnd	68047	MPN domain containing [Source:MGI Symbol;Acc:MGI:1915297]	894.579	0.0904761	0.169399	0.534101	0.593272	0.848655	832.078	1052.38	831.788	856.804	891.237	803.645	905.415	850.562
442	ENSMUSG00000003200	Sh3gl1	20405	SH3-domain GRB2-like 1 [Source:MGI Symbol;Acc:MGI:700010]	1006.38	0.197093	0.127844	1.54167	0.123155	0.445259	984.073	1023.94	1047.35	869.015	909.387	886.278	1018.45	888.227
443	ENSMUSG00000003208	Ccdc94	72886	coiled-coil domain containing 94 [Source:MGI Symbol;Acc:MGI:1920136]	162.022	-0.0610047	0.225033	-0.271092	0.78632	0.927458	190.969	148.534	124.182	169.936	160.48	154.734	154.562	161.717
444	ENSMUSG00000003226	Ranbp2	19386	RAN binding protein 2 [Source:MGI Symbol;Acc:MGI:894323]	2088.53	-0.164142	0.181783	-0.902951	0.366552	0.710091	1927.22	1752.91	1769.01	1712.59	2040.39	2351.8	1816.38	2034.93
445	ENSMUSG00000003228	Grk5	14773	G protein-coupled receptor kinase 5 [Source:MGI Symbol;Acc:MGI:109161]	632.822	-0.432708	0.19087	-2.26704	0.0233881	0.214727	480.345	519.343	552.963	552.547	748.907	792.303	517.55	697.919
446	ENSMUSG00000003233	Dvl3	13544	dishevelled segment polarity protein 3 [Source:MGI Symbol;Acc:MGI:108100]	1588.32	0.0637809	0.149696	0.426069	0.670057	0.88161	1462.47	1718.15	1615.54	1495.85	1574.23	1518.18	1598.72	1529.42
447	ENSMUSG00000003234	Abcf3	27406	ATP-binding cassette, sub-family F (GCN20), member 3 [Source:MGI Symbol;Acc:MGI:1351656]	948.209	-0.0227679	0.129598	-0.175681	0.860545	0.954083	921.716	929.129	903.251	839.506	982.94	974.581	918.032	932.342
448	ENSMUSG00000003235	Eif2b5	224045	eukaryotic translation initiation factor 2B, subunit 5 epsilon [Source:MGI Symbol;Acc:MGI:2446176]	869.498	-0.267587	0.210716	-1.2699	0.204122	0.557209	770.695	845.908	666.602	762.169	984.85	1001.32	761.068	916.112
449	ENSMUSG00000003269	Cyth2	19158	cytohesin 2 [Source:MGI Symbol;Acc:MGI:1334255]	1299.62	0.442997	0.123664	3.58227	0.000340616	0.030385	1586.21	1654.95	1579.23	1267.91	1078.46	1199.8	1606.79	1182.06
450	ENSMUSG00000003273	Car11	12348	carbonic anhydrase 11 [Source:MGI Symbol;Acc:MGI:1336193]	54.2954	0.281078	0.386981	0.726335	0.467633	0.780693	79.895	53.7251	58.5766	79.3714	32.4781	46.9873	64.0656	52.9456
451	ENSMUSG00000003279	Dlgap1	224997	DLG associated protein 1 [Source:MGI Symbol;Acc:MGI:1346065]	561.944	-0.204577	0.203648	-1.00456	0.315108	0.667491	512.498	631.007	550.62	716.378	651.472	584.911	564.708	650.92
452	ENSMUSG00000003282	Plag1	56711	pleiomorphic adenoma gene 1 [Source:MGI Symbol;Acc:MGI:1891916]	37.8037	-0.0382298	0.37505	-0.101933	0.91881	0.975298	44.8192	32.6565	46.8613	55.967	37.2543	34.8354	41.4456	42.6856
453	ENSMUSG00000003283	Hck	15162	hemopoietic cell kinase [Source:MGI Symbol;Acc:MGI:96052]	78.5933	-0.060689	0.433193	-0.140097	0.888584	0.963751	55.5368	102.183	44.5182	39.6857	91.7029	79.3923	67.4127	70.2603
454	ENSMUSG00000003299	Mrpl4	66163	mitochondrial ribosomal protein L4 [Source:MGI Symbol;Acc:MGI:2137210]	868.474	0.366929	0.180875	2.02863	0.042496	0.282775	967.51	1156.67	1022.75	896.49	790.937	753.417	1048.98	813.615
455	ENSMUSG00000003308	Keap1	50868	kelch-like ECH-associated protein 1 [Source:MGI Symbol;Acc:MGI:1858732]	704.54	0.0553892	0.131861	0.420056	0.674444	0.883361	747.311	717.389	675.974	735.712	646.696	678.885	713.558	687.098
456	ENSMUSG00000003309	Ap1m2	11768	adaptor protein complex AP-1, mu 2 subunit [Source:MGI Symbol;Acc:MGI:1336974]	58.5178	-0.190651	0.503235	-0.37885	0.704799	0.897012	31.1786	34.7633	32.8029	43.756	39.1648	29.9747	32.9149	37.6318
457	ENSMUSG00000003316	Glg1	20340	golgi apparatus protein 1 [Source:MGI Symbol;Acc:MGI:104967]	5529.12	-0.0435933	0.126016	-0.345935	0.729392	0.908315	5228.25	5214.5	5753.39	5169.32	6048.57	5474.02	5398.72	5563.97
458	ENSMUSG00000003344	Btbd2	208198	BTB (POZ) domain containing 2 [Source:MGI Symbol;Acc:MGI:1933831]	1037.35	0.00512182	0.171708	0.0298287	0.976204	0.992921	1019.15	1190.38	998.145	1011.48	1091.84	1092.86	1069.23	1065.39
459	ENSMUSG00000003345	Csnk1g2	103236	casein kinase 1, gamma 2 [Source:MGI Symbol;Acc:MGI:1920014]	1825.35	0.14186	0.124352	1.14079	0.253957	0.60939	1895.07	1908.82	1831.1	1618.97	1774.83	1713.42	1878.33	1702.41
460	ENSMUSG00000003346	Abhd17a	216169	abhydrolase domain containing 17A [Source:MGI Symbol;Acc:MGI:106388]	610.498	0.249392	0.18015	1.38436	0.166249	0.509181	619.674	739.511	677.146	602.409	595.113	516.05	678.777	571.191
461	ENSMUSG00000003348	Mob3a	208228	MOB kinase activator 3A [Source:MGI Symbol;Acc:MGI:3050117]	125.516	0.677798	0.326936	2.07319	0.0381549	0.271046	157.841	88.4885	210.876	95.6528	104.121	85.8733	152.402	95.2157
462	ENSMUSG00000003352	Cacnb3	12297	calcium channel, voltage-dependent, beta 3 subunit [Source:MGI Symbol;Acc:MGI:103307]	878.396	0.289172	0.218493	1.32348	0.185675	0.534188	949.972	1024.99	1000.49	683.815	978.164	772.86	991.817	811.613
463	ENSMUSG00000003354	Ccdc65	105833	coiled-coil domain containing 65 [Source:MGI Symbol;Acc:MGI:2146001]	46.6548	0.364747	0.941884	0.387253	0.698569	0.894497	31.1786	4.21374	7.02919	15.2637	5.73143	12.1519	14.1405	11.049
464	ENSMUSG00000003355	Fkbp11	66120	FK506 binding protein 11 [Source:MGI Symbol;Acc:MGI:1913370]	115.415	0.196536	0.354234	0.55482	0.579018	0.8426	110.099	132.733	119.496	132.286	86.9267	97.2151	120.776	105.476
465	ENSMUSG00000003360	Ddx23	74351	DEAD (Asp-Glu-Ala-Asp) box polypeptide 23 [Source:MGI Symbol;Acc:MGI:1921601]	1591.58	-0.121545	0.141238	-0.860566	0.389477	0.727686	1429.34	1568.56	1349.6	1450.06	1592.38	1686.68	1449.17	1576.37
466	ENSMUSG00000003363	Pld3	18807	phospholipase D family, member 3 [Source:MGI Symbol;Acc:MGI:1333782]	1952.95	0.336877	0.157298	2.14165	0.0322219	0.251742	2272.14	2048.93	2652.35	2009.73	1860.8	1651.04	2324.47	1840.52
467	ENSMUSG00000003378	Grik5	14809	glutamate receptor, ionotropic, kainate 5 (gamma 2) [Source:MGI Symbol;Acc:MGI:95818]	766.209	0.0155374	0.160422	0.0968529	0.922843	0.976024	769.721	722.656	940.74	792.697	743.175	869.265	811.039	801.712
468	ENSMUSG00000003380	Rabac1	14470	Rab acceptor 1 (prenylated) [Source:MGI Symbol;Acc:MGI:1201692]	944.841	0.473943	0.195214	2.42781	0.0151905	0.17689	1292.94	1188.27	1124.67	803.89	937.089	855.493	1201.96	865.491
469	ENSMUSG00000003382	Etv3	27049	ets variant 3 [Source:MGI Symbol;Acc:MGI:1350926]	609.54	-0.0472965	0.14329	-0.330074	0.741344	0.913139	628.443	565.694	583.423	563.741	664.846	608.405	592.52	612.33
470	ENSMUSG00000003402	Prkcsh	19089	protein kinase C substrate 80K-H [Source:MGI Symbol;Acc:MGI:107877]	2273.34	0.0161855	0.148934	0.108676	0.91346	0.972329	2118.19	2384.98	2194.28	2056.53	2274.42	2291.04	2232.48	2207.33
471	ENSMUSG00000003410	Elavl3	15571	ELAV like RNA binding protein 3 [Source:MGI Symbol;Acc:MGI:109157]	58.0897	-0.11629	0.450324	-0.258236	0.796225	0.931386	43.8448	52.6717	83.1788	103.793	50.6276	40.5063	59.8984	64.9758
472	ENSMUSG00000003418	St8sia6	241230	ST8 alpha-N-acetyl-neuraminide alpha-2,8-sialyltransferase 6 [Source:MGI Symbol;Acc:MGI:2386797]	64.6848	0.240667	0.406204	0.592478	0.553531	0.829592	77.9464	60.0458	57.4051	59.0198	57.3143	49.4177	65.1324	55.2506
473	ENSMUSG00000003420	Fcgrt	14132	Fc receptor, IgG, alpha chain transporter [Source:MGI Symbol;Acc:MGI:103017]	1105.72	-0.100455	0.19368	-0.518666	0.603994	0.85253	1252.99	1003.92	991.116	971.791	1241.81	1268.66	1082.68	1160.75
474	ENSMUSG00000003421	Nosip	66394	nitric oxide synthase interacting protein [Source:MGI Symbol;Acc:MGI:1913644]	676.54	0.278424	0.189168	1.47183	0.141066	0.475128	790.182	818.518	709.948	708.237	606.576	597.873	772.883	637.562
475	ENSMUSG00000003423	Pih1d1	68845	PIH1 domain containing 1 [Source:MGI Symbol;Acc:MGI:1916095]	454.871	0.23484	0.210966	1.11317	0.265637	0.619593	500.806	537.251	514.303	472.158	385.916	460.962	517.453	439.679
476	ENSMUSG00000003429	Rps11	27207	ribosomal protein S11 [Source:MGI Symbol;Acc:MGI:1351329]	5624.92	0.28666	0.207379	1.3823	0.16688	0.510242	6137.3	7062.22	7086.6	6958.23	4430.39	5242.32	6762.04	5543.65
477	ENSMUSG00000003435	Supt5	20924	suppressor of Ty 5 [Source:MGI Symbol;Acc:MGI:1202400]	2803.68	-0.0820243	0.158508	-0.517476	0.604824	0.852933	2709.61	2677.83	2460.22	2327.21	2895.33	3083.34	2615.89	2768.63
478	ENSMUSG00000003437	Paf1	54624	Paf1, RNA polymerase II complex component [Source:MGI Symbol;Acc:MGI:1923988]	1265.71	0.069298	0.154814	0.447621	0.654426	0.874043	1279.3	1398.96	1269.94	1295.38	1239.9	1228.15	1316.07	1254.48
479	ENSMUSG00000003438	Timm50	66525	translocase of inner mitochondrial membrane 50 [Source:MGI Symbol;Acc:MGI:1913775]	554.131	0.100744	0.186721	0.539539	0.589515	0.847039	540.753	614.152	565.85	503.703	529.202	571.139	573.585	534.681
480	ENSMUSG00000003444	Med29	67224	mediator complex subunit 29 [Source:MGI Symbol;Acc:MGI:1914474]	230.986	0.431954	0.215687	2.00269	0.0452107	0.289077	255.274	292.855	222.591	184.182	211.108	176.607	256.907	190.632
481	ENSMUSG00000003452	Bicd1	12121	BICD cargo adaptor 1 [Source:MGI Symbol;Acc:MGI:1101760]	677.004	0.132728	0.26098	0.508576	0.611049	0.857146	689.826	545.679	787.27	838.488	524.426	482.835	674.258	615.25
482	ENSMUSG00000003458	Ncstn	59287	nicastrin [Source:MGI Symbol;Acc:MGI:1891700]	2179.21	-0.105911	0.147234	-0.719342	0.47193	0.782577	2213.68	2070	1918.97	2001.58	2259.14	2414.18	2067.55	2224.97
483	ENSMUSG00000003464	Pex19	19298	peroxisomal biogenesis factor 19 [Source:MGI Symbol;Acc:MGI:1334458]	1842.08	0.0892116	0.196897	0.453088	0.650485	0.872737	1763.54	2414.47	1792.44	1663.75	1840.74	2107.14	1990.15	1870.54
484	ENSMUSG00000003469	Phyhip	105653	phytanoyl-CoA hydroxylase interacting protein [Source:MGI Symbol;Acc:MGI:1860417]	155.732	-0.435453	0.434498	-1.0022	0.316248	0.668479	104.253	93.7556	76.1496	94.6352	189.137	87.4936	91.3862	123.755
485	ENSMUSG00000003484	Cyp4f18	72054	cytochrome P450, family 4, subfamily f, polypeptide 18 [Source:MGI Symbol;Acc:MGI:1919304]	1726.26	0.683486	2.15558	0.317077	0.751185	0.916257	1281.24	2315.45	12.8869	26.4571	147.107	2073.92	1203.19	749.162
486	ENSMUSG00000003500	Impdh1	23917	inosine monophosphate dehydrogenase 1 [Source:MGI Symbol;Acc:MGI:96567]	932.147	-0.214937	0.19836	-1.08357	0.278555	0.632064	701.517	830.106	688.861	746.906	965.746	864.404	740.162	859.019
487	ENSMUSG00000003518	Dusp3	72349	dual specificity phosphatase 3 (vaccinia virus phosphatase VH1-related) [Source:MGI Symbol;Acc:MGI:1919599]	749.715	-0.4076	0.374026	-1.08976	0.275817	0.629223	613.828	789.022	429.952	368.365	1077.51	985.113	610.934	810.329
488	ENSMUSG00000003526	Prodh	19125	proline dehydrogenase [Source:MGI Symbol;Acc:MGI:97770]	322.742	0.00659317	0.461348	0.0142911	0.988598	0.996311	238.711	638.381	265.938	236.079	251.228	649.721	381.01	379.009
489	ENSMUSG00000003527	Dgcr14	27886	DiGeorge syndrome critical region gene 14 [Source:MGI Symbol;Acc:MGI:107854]	399.607	-0.22916	0.165711	-1.38289	0.166699	0.509993	384.86	359.221	319.828	467.07	384.006	397.772	354.637	416.283
490	ENSMUSG00000003528	Slc25a1	13358	solute carrier family 25 (mitochondrial carrier, citrate transporter), member 1 [Source:MGI Symbol;Acc:MGI:1345283]	1509.9	0.510237	0.237018	2.15273	0.0313396	0.249075	1761.59	2216.43	1957.63	1147.83	1522.65	1496.3	1978.55	1388.93
491	ENSMUSG00000003531	Dgcr6	13353	DiGeorge syndrome critical region gene 6 [Source:MGI Symbol;Acc:MGI:1202877]	448.895	0.379646	0.204604	1.85552	0.0635227	0.336319	463.781	673.144	524.846	444.684	408.842	423.696	553.924	425.74
492	ENSMUSG00000003534	Ddr1	12305	discoidin domain receptor family, member 1 [Source:MGI Symbol;Acc:MGI:99216]	1297.24	-0.285026	0.229704	-1.24084	0.214665	0.569912	738.542	957.572	1157.47	1194.64	1259	1022.38	951.196	1158.67
493	ENSMUSG00000003541	Ier3	15937	immediate early response 3 [Source:MGI Symbol;Acc:MGI:104814]	349.763	0.272458	0.864835	0.31504	0.752731	0.916257	149.072	112.717	151.128	116.004	110.808	115.038	137.639	113.95
494	ENSMUSG00000003545	Fosb	14282	FBJ osteosarcoma oncogene B [Source:MGI Symbol;Acc:MGI:95575]	140.542	-0.294163	1.22335	-0.240457	0.809976	0.937437	37.0245	10.5343	25.7737	21.3692	57.3143	11.3418	24.4442	30.0084
495	ENSMUSG00000003546	Klc4	74764	kinesin light chain 4 [Source:MGI Symbol;Acc:MGI:1922014]	594.05	0.313373	0.191994	1.6322	0.102637	0.410709	653.775	772.167	615.054	528.125	626.636	488.506	680.332	547.756
496	ENSMUSG00000003549	Ercc1	13870	excision repair cross-complementing rodent repair deficiency, complementation group 1 [Source:MGI Symbol;Acc:MGI:95412]	313.931	-0.0532507	0.246172	-0.216315	0.828742	0.943918	277.684	249.664	272.967	235.062	329.557	265.721	266.772	276.78
497	ENSMUSG00000003555	Cyp17a1	13074	cytochrome P450, family 17, subfamily a, polypeptide 1 [Source:MGI Symbol;Acc:MGI:88586]	5694.56	-0.276702	1.36363	-0.202916	0.839201	0.947472	4683.6	737.404	2133.36	898.525	7826.27	426.936	2518.12	3050.58
498	ENSMUSG00000003559	As3mt	57344	arsenic (+3 oxidation state) methyltransferase [Source:MGI Symbol;Acc:MGI:1929882]	861.25	0.183595	0.169224	1.08492	0.277956	0.63146	946.074	1089.25	971.2	783.539	863.535	998.885	1002.18	881.986
499	ENSMUSG00000003573	Homer3	26558	homer scaffolding protein 3 [Source:MGI Symbol;Acc:MGI:1347359]	810.137	0.261143	0.287908	0.907039	0.364386	0.709011	1155.56	1050.27	677.146	622.76	787.116	995.645	960.992	801.84
500	ENSMUSG00000003575	Crtc1	382056	CREB regulated transcription coactivator 1 [Source:MGI Symbol;Acc:MGI:2142523]	1042.24	-0.156074	0.197908	-0.788617	0.430336	0.757939	1050.33	843.801	924.339	1073.55	1045.99	1021.57	939.489	1047.03
501	ENSMUSG00000003581	Rnf215	71673	ring finger protein 215 [Source:MGI Symbol;Acc:MGI:1918923]	568.564	0.22002	0.178786	1.23064	0.218459	0.574094	622.597	598.351	699.405	583.075	557.859	507.949	640.117	549.628
502	ENSMUSG00000003604	Aven	74268	apoptosis, caspase activation inhibitor [Source:MGI Symbol;Acc:MGI:1921518]	298.748	-0.0363261	0.208053	-0.1746	0.861394	0.954584	307.888	288.641	251.879	309.345	290.392	271.392	282.803	290.377
503	ENSMUSG00000003617	Cp	12870	ceruloplasmin [Source:MGI Symbol;Acc:MGI:88476]	1429.84	-1.11168	0.808069	-1.37572	0.168907	0.5125	1390.37	789.022	674.802	639.042	3989.07	1540.05	951.398	2056.06
504	ENSMUSG00000003623	Crot	74114	carnitine O-octanoyltransferase [Source:MGI Symbol;Acc:MGI:1921364]	962.049	0.0775846	0.151698	0.511441	0.609042	0.856039	976.279	917.541	980.572	970.774	895.058	858.733	958.131	908.188
505	ENSMUSG00000003644	Rps6ka1	20111	ribosomal protein S6 kinase polypeptide 1 [Source:MGI Symbol;Acc:MGI:104558]	421.681	-0.0259971	0.161832	-0.160642	0.872375	0.958424	385.835	448.763	390.12	364.295	446.096	435.848	408.239	415.413
506	ENSMUSG00000003660	Snrnp200	320632	small nuclear ribonucleoprotein 200 (U5) [Source:MGI Symbol;Acc:MGI:2444401]	2052.12	-0.428539	0.211924	-2.02213	0.0431628	0.284672	1892.15	1599.11	1353.12	1762.45	2330.78	2427.14	1614.79	2173.46
507	ENSMUSG00000003662	Ciao1	26371	cytosolic iron-sulfur protein assembly 1 [Source:MGI Symbol;Acc:MGI:1346998]	729.624	0.109991	0.151409	0.726449	0.467564	0.780693	872.025	775.328	711.12	732.659	757.504	696.708	786.158	728.957
508	ENSMUSG00000003665	Has1	15116	hyaluronan synthase 1 [Source:MGI Symbol;Acc:MGI:106590]	43.4999	0.000917359	0.621813	0.0014753	0.998823	0.999536	25.3326	33.7099	17.573	21.3692	27.7019	27.5443	25.5385	25.5385
509	ENSMUSG00000003680	Taf6l	67706|225895	TATA-box binding protein associated factor 6 like [Source:MGI Symbol;Acc:MGI:2444957]|TATA-box binding protein associated factor 6 like [Source:MGI Symbol;Acc:MGI:2444957]	213.19	0.0272641	0.184561	0.147724	0.882561	0.961352	227.993	214.901	189.788	203.516	193.913	223.595	210.894	207.008
510	ENSMUSG00000003721	Insig2	72999	insulin induced gene 2 [Source:MGI Symbol;Acc:MGI:1920249]	660.716	-0.240545	0.185703	-1.29532	0.19521	0.545839	692.749	563.587	509.616	618.69	762.28	706.43	588.651	695.8
511	ENSMUSG00000003731	Kpna6	16650	karyopherin (importin) alpha 6 [Source:MGI Symbol;Acc:MGI:1100836]	1844.26	-0.322825	0.192391	-1.67797	0.0933537	0.394811	1478.06	1606.49	1398.81	1440.9	2065.22	2100.66	1494.45	1868.93
512	ENSMUSG00000003746	Man1a	17155	mannosidase 1, alpha [Source:MGI Symbol;Acc:MGI:104677]	803.451	0.158023	0.322786	0.489558	0.624447	0.86357	678.134	910.167	1028.61	593.251	688.727	1062.08	872.302	781.351
513	ENSMUSG00000003752	Itpkc	233011	inositol 1,4,5-trisphosphate 3-kinase C [Source:MGI Symbol;Acc:MGI:2442554]	97.5485	-1.32996	0.364358	-3.65014	0.000262099	0.027646	49.6908	53.7251	30.4598	63.0901	139.465	134.481	44.6253	112.345
514	ENSMUSG00000003762	Coq8b	76889	coenzyme Q8B [Source:MGI Symbol;Acc:MGI:1924139]	291.255	-0.0745802	0.275988	-0.27023	0.786983	0.927579	214.353	242.29	263.595	191.306	281.795	284.354	240.079	252.485
515	ENSMUSG00000003778	Brd8	78656	bromodomain containing 8 [Source:MGI Symbol;Acc:MGI:1925906]	1583.42	-0.0969884	0.162804	-0.595737	0.551351	0.828929	1781.07	1431.62	1517.13	1917.13	1612.44	1531.14	1576.61	1686.9
516	ENSMUSG00000003779	Kif20a	19348	kinesin family member 20A [Source:MGI Symbol;Acc:MGI:1201682]	220.139	-0.893542	0.234223	-3.81492	0.000136227	0.0197356	171.482	114.824	117.153	249.308	217.794	283.544	134.487	250.215
517	ENSMUSG00000003808	Farsa	66590	phenylalanyl-tRNA synthetase, alpha subunit [Source:MGI Symbol;Acc:MGI:1913840]	881.691	0.102135	0.162701	0.627744	0.530172	0.81713	818.437	1071.34	886.85	903.613	813.863	869.265	925.543	862.247
518	ENSMUSG00000003809	Gcdh	270076	glutaryl-Coenzyme A dehydrogenase [Source:MGI Symbol;Acc:MGI:104541]	719.284	0.263883	0.169959	1.55263	0.120513	0.44136	763.875	895.419	841.16	796.767	598.934	686.987	833.485	694.229
519	ENSMUSG00000003810	Mast2	17776	microtubule associated serine/threonine kinase 2 [Source:MGI Symbol;Acc:MGI:894676]	1625.89	-0.0744296	0.136558	-0.545042	0.585725	0.84562	1444.93	1638.09	1446.84	1416.47	1690.77	1661.57	1509.95	1589.6
520	ENSMUSG00000003812	Dnase2a	13423	deoxyribonuclease II alpha [Source:MGI Symbol;Acc:MGI:1329019]	340.137	0.42788	0.200456	2.13454	0.0327989	0.253565	493.011	416.107	442.839	390.752	353.438	262.481	450.652	335.557
521	ENSMUSG00000003813	Rad23a	19358	RAD23 homolog A, nucleotide excision repair protein [Source:MGI Symbol;Acc:MGI:105126]	576.999	-0.169421	0.241827	-0.700588	0.48356	0.790389	508.6	597.297	410.036	425.349	657.204	622.177	505.311	568.243
522	ENSMUSG00000003814	Calr	12317	calreticulin [Source:MGI Symbol;Acc:MGI:88252]	19968.1	0.070991	0.223078	0.318234	0.750308	0.916257	16171.9	20509.3	18552.4	17554.3	14994.4	20032	18411.2	17526.9
523	ENSMUSG00000003824	Syce2	71846	synaptonemal complex central element protein 2 [Source:MGI Symbol;Acc:MGI:1919096]	194.839	-0.0591086	0.295139	-0.200274	0.841267	0.947805	177.328	167.496	231.963	260.501	178.63	162.025	192.262	200.385
524	ENSMUSG00000003847	Nfat5	54446	nuclear factor of activated T cells 5 [Source:MGI Symbol;Acc:MGI:1859333]	4397.47	0.108089	0.138239	0.781901	0.434273	0.760193	4532.58	4715.17	4094.5	3692.81	4079.82	4605.57	4447.42	4126.06
525	ENSMUSG00000003848	Nob1	67619	NIN1/RPN12 binding protein 1 homolog [Source:MGI Symbol;Acc:MGI:1914869]	650.315	0.143414	0.154514	0.928166	0.353321	0.699881	637.212	706.854	653.715	632.936	561.68	614.075	665.927	602.897
526	ENSMUSG00000003849	Nqo1	18104	NAD(P)H dehydrogenase, quinone 1 [Source:MGI Symbol;Acc:MGI:103187]	76.5104	0.113361	0.29795	0.380472	0.703595	0.896342	88.664	82.1679	71.4635	79.3714	82.1505	63.1898	80.7651	74.9039
527	ENSMUSG00000003863	Ppfia3	76787	protein tyrosine phosphatase, receptor type, f polypeptide (PTPRF), interacting protein (liprin), alpha 3 [Source:MGI Symbol;Acc:MGI:1924037]	61.0029	0.22514	0.40839	0.551287	0.581437	0.843379	34.1015	64.2595	44.5182	30.5275	40.12	51.0379	47.6264	40.5618
528	ENSMUSG00000003865	Gys1	14936	glycogen synthase 1, muscle [Source:MGI Symbol;Acc:MGI:101805]	843.164	-0.0769059	0.203414	-0.378076	0.705374	0.897355	680.082	899.633	747.437	672.622	875.953	904.911	775.718	817.829
529	ENSMUSG00000003868	Ruvbl2	20174	RuvB-like protein 2 [Source:MGI Symbol;Acc:MGI:1342299]	1002.92	0.129224	0.181483	0.712042	0.476439	0.785913	889.563	1080.82	1026.26	888.35	826.281	1024	998.883	912.877
530	ENSMUSG00000003872	Lin7b	22342	lin-7 homolog B (C. elegans) [Source:MGI Symbol;Acc:MGI:1330858]	54.3853	1.21425	0.37696	3.22115	0.00127676	0.0585038	78.9207	75.8473	112.467	21.3692	47.7619	45.367	89.0784	38.1661
531	ENSMUSG00000003873	Bax	12028	BCL2-associated X protein [Source:MGI Symbol;Acc:MGI:99702]	572.063	0.789586	0.208629	3.78464	0.000153933	0.0202133	668.39	862.763	718.149	535.248	370.632	396.152	749.767	434.011
532	ENSMUSG00000003923	Tfam	21780	transcription factor A, mitochondrial [Source:MGI Symbol;Acc:MGI:107810]	762.622	-0.0442265	0.130509	-0.338877	0.734702	0.910583	753.157	793.236	683.003	750.976	751.772	796.354	743.132	766.367
533	ENSMUSG00000003929	Zfp81	224694	zinc finger protein 81 [Source:MGI Symbol;Acc:MGI:1890752]	424.756	-0.224257	0.1422	-1.57705	0.114784	0.432319	414.09	388.717	415.894	504.721	464.246	455.291	406.234	474.752
534	ENSMUSG00000003934	Efnb3	13643	ephrin B3 [Source:MGI Symbol;Acc:MGI:109196]	121.81	-0.213204	0.254038	-0.839262	0.401322	0.73535	92.5613	104.29	140.584	144.497	113.673	132.051	112.478	130.074
535	ENSMUSG00000003948	Mmd	67468	monocyte to macrophage differentiation-associated [Source:MGI Symbol;Acc:MGI:1914718]	486.459	-0.0454412	0.171553	-0.264882	0.7911	0.928798	442.346	463.511	547.105	521.002	507.231	470.683	484.321	499.639
536	ENSMUSG00000003949	Hlf	217082	hepatic leukemia factor [Source:MGI Symbol;Acc:MGI:96108]	226.874	-0.57403	0.395332	-1.45202	0.146496	0.483192	229.942	250.717	160.5	249.308	322.87	382.379	213.72	318.186
537	ENSMUSG00000003955	Fam162a	70186	family with sequence similarity 162, member A [Source:MGI Symbol;Acc:MGI:1917436]	927.03	0.47571	0.305569	1.5568	0.119518	0.439892	1133.15	816.412	1613.2	1159.03	764.19	639.189	1187.59	854.135
538	ENSMUSG00000003970	Rpl8	26961	ribosomal protein L8 [Source:MGI Symbol;Acc:MGI:1350927]	8763.16	-0.141308	0.164336	-0.859872	0.38986	0.727839	7413.68	9312.36	7901.98	9470.64	8280.96	9410.42	8209.34	9054.01
539	ENSMUSG00000003992	Ssbp2	66970	single-stranded DNA binding protein 2 [Source:MGI Symbol;Acc:MGI:1914220]	343.817	-0.172524	0.209293	-0.82432	0.409758	0.742428	276.71	322.351	322.171	322.574	412.663	302.987	307.077	346.075
540	ENSMUSG00000004018	Fancl	67030	Fanconi anemia, complementation group L [Source:MGI Symbol;Acc:MGI:1914280]	201.955	0.0331038	0.267773	0.123626	0.901611	0.9681	258.197	149.588	267.109	242.185	233.078	184.709	224.965	219.99
541	ENSMUSG00000004032	Gstm5	14866	glutathione S-transferase, mu 5 [Source:MGI Symbol;Acc:MGI:1309466]	398.327	0.372041	0.205714	1.80853	0.0705235	0.35042	509.575	456.137	467.441	475.211	315.229	318.379	477.718	369.606
542	ENSMUSG00000004035	Gstm7	68312	glutathione S-transferase, mu 7 [Source:MGI Symbol;Acc:MGI:1915562]	479.112	0.587368	0.271036	2.16712	0.0302258	0.245257	407.27	789.022	708.777	378.541	391.648	496.607	635.023	422.265
543	ENSMUSG00000004040	Stat3	20848	signal transducer and activator of transcription 3 [Source:MGI Symbol;Acc:MGI:103038]	2773.07	-0.0500685	0.246099	-0.203449	0.838784	0.947472	2230.24	2922.23	2337.21	1832.67	2912.52	3008	2496.56	2584.39
544	ENSMUSG00000004043	Stat5a	20850	signal transducer and activator of transcription 5A [Source:MGI Symbol;Acc:MGI:103036]	933.031	-0.110463	0.276946	-0.398861	0.689996	0.891507	692.749	1132.44	702.919	759.117	761.325	1207.9	842.703	909.446
545	ENSMUSG00000004044	Cavin1	19285	caveolae associated 1 [Source:MGI Symbol;Acc:MGI:1277968]	3627.01	-0.33627	0.153498	-2.19071	0.028473	0.237581	2567.36	3023.36	2810.51	3045.62	3856.3	3703.09	2800.41	3535
546	ENSMUSG00000004054	Map3k11	26403	mitogen-activated protein kinase kinase kinase 11 [Source:MGI Symbol;Acc:MGI:1346880]	1024.06	0.189869	0.181189	1.04791	0.294682	0.647086	1049.35	1295.72	972.372	819.154	1035.48	1053.16	1105.82	969.265
547	ENSMUSG00000004056	Akt2	11652	thymoma viral proto-oncogene 2 [Source:MGI Symbol;Acc:MGI:104874]	2325.83	-0.321225	0.202992	-1.58245	0.113546	0.430562	1914.56	1938.32	1651.86	1686.13	2496.99	2693.67	1834.91	2292.27
548	ENSMUSG00000004069	Dnaja3	83945	DnaJ heat shock protein family (Hsp40) member A3 [Source:MGI Symbol;Acc:MGI:1933786]	1047.97	-0.0440488	0.195822	-0.224944	0.822023	0.941604	905.152	1177.74	889.193	839.506	1033.57	1190.07	990.695	1021.05
549	ENSMUSG00000004070	Hmox2	15369	heme oxygenase 2 [Source:MGI Symbol;Acc:MGI:109373]	640.84	-0.0593394	0.178061	-0.333253	0.738943	0.912719	703.466	612.045	620.912	608.514	780.43	629.468	645.474	672.804
550	ENSMUSG00000004071	Cdip1	66626	cell death inducing Trp53 target 1 [Source:MGI Symbol;Acc:MGI:1913876]	2294.48	0.114415	0.177627	0.64413	0.519491	0.811166	2712.53	2294.38	2558.63	2643.68	2374.72	1971.85	2521.85	2330.08
551	ENSMUSG00000004085	Map3k20	65964	mitogen-activated protein kinase kinase kinase 20 [Source:MGI Symbol;Acc:MGI:2443258]	809.674	-0.54561	0.217201	-2.512	0.0120049	0.159574	723.927	528.824	590.452	750.976	1043.12	896.809	614.401	896.968
552	ENSMUSG00000004096	Cwc15	66070	CWC15 spliceosome-associated protein [Source:MGI Symbol;Acc:MGI:1913320]	1090.15	0.394164	0.178526	2.20788	0.0272527	0.233488	1187.71	1435.83	1298.06	1138.67	887.416	958.379	1307.2	994.823
553	ENSMUSG00000004098	Col5a3	53867	collagen, type V, alpha 3 [Source:MGI Symbol;Acc:MGI:1858212]	130.667	0.297342	0.448586	0.662841	0.507432	0.804751	61.3828	213.847	113.639	60.0374	115.584	140.152	129.623	105.258
554	ENSMUSG00000004099	Dnmt1	13433	DNA methyltransferase (cytosine-5) 1 [Source:MGI Symbol;Acc:MGI:94912]	2824.73	-0.866502	0.144807	-5.98383	2.17948e-09	1.06933e-05	1905.79	1594.9	1860.39	2969.31	3393.01	3411.44	1787.03	3257.92
555	ENSMUSG00000004100	Ppan	235036	peter pan homolog [Source:MGI Symbol;Acc:MGI:2178445]	690.388	0.322089	0.265663	1.2124	0.22536	0.58223	626.494	817.465	851.704	733.677	506.276	596.253	765.221	612.069
556	ENSMUSG00000004105	Angptl2	26360	angiopoietin-like 2 [Source:MGI Symbol;Acc:MGI:1347002]	632.847	-0.706933	0.310666	-2.27554	0.0228734	0.212145	559.265	423.481	434.638	642.095	960.014	712.101	472.461	771.403
557	ENSMUSG00000004127	Trmt10a	108943	tRNA methyltransferase 10A [Source:MGI Symbol;Acc:MGI:1920421]	337.801	0.367831	0.266849	1.37842	0.168072	0.511439	489.114	336.046	407.693	417.209	241.675	297.316	410.951	318.733
558	ENSMUSG00000004151	Etv1	14009	ets variant 1 [Source:MGI Symbol;Acc:MGI:99254]	95.065	0.0341954	0.298081	0.114718	0.908668	0.970148	96.4587	81.1144	144.098	125.163	95.5238	93.1645	107.224	104.617
559	ENSMUSG00000004187	Kifc2	16581	kinesin family member C2 [Source:MGI Symbol;Acc:MGI:109187]	279.768	0.553765	0.247092	2.24113	0.0250177	0.223715	338.092	368.702	461.584	278.818	243.586	273.012	389.459	265.139
560	ENSMUSG00000004207	Psap	19156	prosaposin [Source:MGI Symbol;Acc:MGI:97783]	22477.3	-0.430096	0.324767	-1.32432	0.185396	0.534179	15833.8	20525.1	12830.6	12556	27524.2	26193.8	16396.5	22091.3
561	ENSMUSG00000004221	Ikbkg	16151	inhibitor of kappaB kinase gamma [Source:MGI Symbol;Acc:MGI:1338074]	899.065	-0.176296	0.21587	-0.816675	0.414114	0.746063	793.105	920.702	720.492	735.712	1023.06	991.594	811.433	916.789
562	ENSMUSG00000004233	Wars2	70560	tryptophanyl tRNA synthetase 2 (mitochondrial) [Source:MGI Symbol;Acc:MGI:1917810]	321.654	-0.319744	0.217454	-1.4704	0.141454	0.475758	308.863	294.962	234.306	278.818	397.379	370.228	279.377	348.808
563	ENSMUSG00000004263	Atn1	13498	atrophin 1 [Source:MGI Symbol;Acc:MGI:104725]	211.583	0.532939	0.270347	1.97132	0.0486877	0.298803	177.328	273.893	351.46	178.077	179.585	196.05	267.56	184.571
564	ENSMUSG00000004264	Phb2	12034	prohibitin 2 [Source:MGI Symbol;Acc:MGI:102520]	1934.88	0.307592	0.313912	0.97987	0.32715	0.678215	1668.05	3147.66	1940.06	1448.02	1650.65	2359.09	2251.92	1819.25
565	ENSMUSG00000004266	Ptpn6	15170	protein tyrosine phosphatase, non-receptor type 6 [Source:MGI Symbol;Acc:MGI:96055]	118.835	0.503947	0.386943	1.30238	0.192786	0.543084	111.074	203.313	119.496	59.0198	94.5686	151.494	144.628	101.694
566	ENSMUSG00000004267	Eno2	13807	enolase 2, gamma neuronal [Source:MGI Symbol;Acc:MGI:95394]	160.564	0.256878	0.448237	0.573086	0.566587	0.835179	113.997	170.656	106.609	84.4593	127.047	115.848	130.421	109.118
567	ENSMUSG00000004268	Emg1	14791	EMG1 N1-specific pseudouridine methyltransferase [Source:MGI Symbol;Acc:MGI:1315195]	952.212	0.191719	0.249432	0.768623	0.442117	0.765231	878.846	1109.27	961.828	903.613	809.087	870.075	983.313	860.925
568	ENSMUSG00000004270	Lpcat3	14792	lysophosphatidylcholine acyltransferase 3 [Source:MGI Symbol;Acc:MGI:1315211]	1926.79	0.37222	0.342574	1.08654	0.277241	0.630614	1809.33	2549.31	1991.6	1205.84	1571.37	2128.2	2116.75	1635.13
569	ENSMUSG00000004285	Atp6v1f	66144	ATPase, H+ transporting, lysosomal V1 subunit F [Source:MGI Symbol;Acc:MGI:1913394]	826.922	0.698889	0.197624	3.53646	0.000405522	0.0337225	992.842	1232.52	1080.15	743.853	666.756	626.227	1101.84	678.945
570	ENSMUSG00000004317	Clcn5	12728	chloride channel, voltage-sensitive 5 [Source:MGI Symbol;Acc:MGI:99486]	1735.84	-0.0443849	0.43055	-0.103089	0.917893	0.975119	1442.98	1000.76	964.171	1166.15	1328.74	1019.95	1135.97	1171.61
571	ENSMUSG00000004319	Clcn3	12725	chloride channel, voltage-sensitive 3 [Source:MGI Symbol;Acc:MGI:103555]	1332.1	-0.186677	0.211525	-0.882531	0.37749	0.720238	1327.04	1236.73	1037.98	1281.14	1448.14	1370.73	1200.58	1366.67
572	ENSMUSG00000004328	Hif3a	53417	hypoxia inducible factor 3, alpha subunit [Source:MGI Symbol;Acc:MGI:1859778]	53.3365	-0.760245	0.584118	-1.30153	0.193078	0.543492	43.8448	27.3893	28.1168	81.4066	42.0305	45.367	33.117	56.268
573	ENSMUSG00000004356	Utp20	70683	UTP20 small subunit processome component [Source:MGI Symbol;Acc:MGI:1917933]	644.8	-0.636704	0.199158	-3.19697	0.00138877	0.0610188	505.677	472.992	373.719	659.393	608.487	835.24	450.796	701.04
574	ENSMUSG00000004359	Spic	20728	Spi-C transcription factor (Spi-1/PU.1 related) [Source:MGI Symbol;Acc:MGI:1341168]	29.6406	-0.404778	0.538311	-0.751941	0.452087	0.771207	11.692	44.2442	30.4598	38.6681	31.5229	43.7468	28.7987	37.9793
575	ENSMUSG00000004364	Cul3	26554	cullin 3 [Source:MGI Symbol;Acc:MGI:1347360]	2199.45	-0.157439	0.156785	-1.00417	0.315296	0.667491	2104.55	2117.4	1743.24	2019.9	2230.48	2402.83	1988.4	2217.74
576	ENSMUSG00000004383	Large1	16795	LARGE xylosyl- and glucuronyltransferase 1 [Source:MGI Symbol;Acc:MGI:1342270]	645.4	-1.07492	0.404177	-2.65952	0.00782522	0.131483	379.989	465.618	228.449	408.051	731.712	1122.83	358.018	754.199
577	ENSMUSG00000004393	Ddx56	52513	DEAD (Asp-Glu-Ala-Asp) box polypeptide 56 [Source:MGI Symbol;Acc:MGI:1277172]	532.308	-0.230818	0.15197	-1.51884	0.128804	0.45575	456.961	508.809	403.007	505.738	543.53	557.367	456.259	535.545
578	ENSMUSG00000004394	Tmed4	103694	transmembrane p24 trafficking protein 4 [Source:MGI Symbol;Acc:MGI:1915070]	1442.46	0.19727	0.124523	1.58421	0.113146	0.430562	1525.8	1670.75	1558.14	1473.46	1322.05	1352.1	1584.9	1382.54
579	ENSMUSG00000004415	Col26a1	140709	collagen, type XXVI, alpha 1 [Source:MGI Symbol;Acc:MGI:2155345]	283.088	-0.929104	0.303993	-3.05634	0.00224058	0.0747825	198.763	215.954	183.931	313.415	466.156	360.506	199.549	380.026
580	ENSMUSG00000004446	Bid	12122	BH3 interacting domain death agonist [Source:MGI Symbol;Acc:MGI:108093]	144.039	-0.492914	0.276174	-1.78479	0.0742947	0.356748	152.97	91.6488	105.438	158.743	195.824	139.342	116.685	164.636
581	ENSMUSG00000004451	Ralb	64143	v-ral simian leukemia viral oncogene B [Source:MGI Symbol;Acc:MGI:1927244]	935.507	0.0827897	0.141498	0.585094	0.558485	0.831128	1055.2	864.87	945.426	914.807	847.296	943.797	955.165	901.967
582	ENSMUSG00000004455	Ppp1cc	19047|434233	protein phosphatase 1, catalytic subunit, gamma isoform [Source:MGI Symbol;Acc:MGI:104872]|protein phosphatase 1, catalytic subunit, gamma isoform [Source:MGI Symbol;Acc:MGI:104872]	3622.83	-0.284354	0.26833	-1.05972	0.289274	0.640627	3165.6	4091.54	2707.41	2775.97	4541.2	4817.82	3321.52	4045
583	ENSMUSG00000004460	Dnajb11	67838	DnaJ heat shock protein family (Hsp40) member B11 [Source:MGI Symbol;Acc:MGI:1915088]	2032.37	0.0118218	0.180975	0.0653231	0.947917	0.9833	1829.79	1780.3	1751.44	1770.59	1638.23	1908.66	1787.18	1772.49
584	ENSMUSG00000004462	Tbccd1	70573	TBCC domain containing 1 [Source:MGI Symbol;Acc:MGI:1917823]	425.833	-0.171868	0.187204	-0.918079	0.358577	0.704002	403.373	417.16	354.974	356.154	452.783	514.43	391.836	441.122
585	ENSMUSG00000004473	Clec11a	20256	C-type lectin domain family 11, member a [Source:MGI Symbol;Acc:MGI:1298219]	32.8816	0.332327	0.478019	0.695219	0.486918	0.791755	41.8962	35.8168	15.2299	16.2813	34.3886	23.4937	30.981	24.7212
586	ENSMUSG00000004500	Zfp324	243834	zinc finger protein 324 [Source:MGI Symbol;Acc:MGI:2444641]	337.882	-0.910497	0.267335	-3.40583	0.000659636	0.0417387	191.943	211.74	162.843	227.938	385.916	450.43	188.842	354.762
587	ENSMUSG00000004508	Gab2	14389	growth factor receptor bound protein 2-associated protein 2 [Source:MGI Symbol;Acc:MGI:1333854]	2327.74	-0.752225	0.292446	-2.57218	0.010106	0.146986	1716.77	1308.37	1724.5	2825.83	2694.73	2479.8	1583.21	2666.78
588	ENSMUSG00000004530	Coro1c	23790	coronin, actin binding protein 1C [Source:MGI Symbol;Acc:MGI:1345964]	983.205	-0.889155	0.283592	-3.13533	0.0017166	0.0673779	599.213	506.702	411.208	593.251	1008.73	1207.9	505.708	936.627
589	ENSMUSG00000004535	Tax1bp1	52440	Tax1 (human T cell leukemia virus type I) binding protein 1 [Source:MGI Symbol;Acc:MGI:1289308]	3600.34	-0.0162808	0.14107	-0.11541	0.90812	0.970125	3748.25	3392.06	3316.61	3410.94	3841.97	3323.95	3485.64	3525.62
590	ENSMUSG00000004552	Ctse	13034	cathepsin E [Source:MGI Symbol;Acc:MGI:107361]	28.995	0.0817848	0.508741	0.160759	0.872283	0.958424	20.4609	26.3359	31.6314	26.4571	18.1495	29.1645	26.1427	24.5904
591	ENSMUSG00000004558	Ndrg2	29811	N-myc downstream regulated gene 2 [Source:MGI Symbol;Acc:MGI:1352498]	2419.27	-0.263409	0.281568	-0.935508	0.349527	0.696923	1913.58	2866.39	1654.2	2160.33	2882.91	2679.9	2144.73	2574.38
592	ENSMUSG00000004561	Mettl17	52535	methyltransferase like 17 [Source:MGI Symbol;Acc:MGI:1098577]	549.399	0.23469	0.156412	1.50047	0.133494	0.463179	593.367	635.221	630.284	584.092	452.783	542.784	619.624	526.553
593	ENSMUSG00000004562	Arhgef40	268739	Rho guanine nucleotide exchange factor (GEF) 40 [Source:MGI Symbol;Acc:MGI:2685515]	1193.04	-0.161281	0.190495	-0.846645	0.397193	0.732526	1046.43	1219.88	973.543	961.615	1451.01	1210.33	1079.95	1207.65
594	ENSMUSG00000004565	Pnpla6	50767	patatin-like phospholipase domain containing 6 [Source:MGI Symbol;Acc:MGI:1354723]	987.839	0.0340785	0.156161	0.218226	0.827253	0.94342	945.1	1018.67	1043.84	932.106	918.939	1084.76	1002.54	978.601
595	ENSMUSG00000004567	Mcoln1	94178	mucolipin 1 [Source:MGI Symbol;Acc:MGI:1890498]	838.589	0.00636481	0.152407	0.0417619	0.966689	0.988859	905.152	884.885	797.813	907.684	839.654	830.379	862.617	859.239
596	ENSMUSG00000004568	Arhgef18	102098	rho/rac guanine nucleotide exchange factor (GEF) 18 [Source:MGI Symbol;Acc:MGI:2142567]	1184.84	-0.12611	0.172398	-0.731508	0.464469	0.779114	1063.97	1138.76	986.43	986.037	1250.41	1243.54	1063.05	1160
597	ENSMUSG00000004591	Pkn2	109333	protein kinase N2 [Source:MGI Symbol;Acc:MGI:109211]	1800.03	-0.112051	0.133387	-0.84005	0.400881	0.735181	1779.13	1686.55	1648.35	1799.09	1745.22	1982.38	1704.67	1842.23
598	ENSMUSG00000004609	Cd33	12489	CD33 antigen [Source:MGI Symbol;Acc:MGI:99440]	54.3573	-0.283683	0.443339	-0.639878	0.522252	0.812986	43.8448	74.7938	26.9452	38.6681	69.7324	68.8607	48.528	59.0871
599	ENSMUSG00000004610	Etfb	110826	electron transferring flavoprotein, beta polypeptide [Source:MGI Symbol;Acc:MGI:106098]	171.896	0.852625	0.238974	3.56786	0.000359911	0.0309797	233.839	252.824	234.306	165.866	124.181	110.177	240.323	133.408
600	ENSMUSG00000004626	Stxbp2	20911	syntaxin binding protein 2 [Source:MGI Symbol;Acc:MGI:107370]	1336.32	0.331829	0.168354	1.97102	0.0487214	0.298803	1480.98	1780.3	1402.32	1074.57	1326.83	1303.49	1554.54	1234.96
601	ENSMUSG00000004631	Sgce	20392	sarcoglycan, epsilon [Source:MGI Symbol;Acc:MGI:1329042]	766.093	0.114091	0.233049	0.489559	0.624446	0.86357	854.487	682.625	986.43	1017.58	693.503	621.367	841.181	777.484
602	ENSMUSG00000004633	Chn2	69993	chimerin 2 [Source:MGI Symbol;Acc:MGI:1917243]	415.764	-0.485931	0.264224	-1.83909	0.0659023	0.341675	303.991	340.259	362.003	396.857	565.501	446.379	335.418	469.579
603	ENSMUSG00000004637	Wwox	80707	WW domain-containing oxidoreductase [Source:MGI Symbol;Acc:MGI:1931237]	544.345	0.329621	0.307284	1.07269	0.28341	0.634934	680.082	702.641	632.627	481.317	561.68	560.607	671.783	534.535
604	ENSMUSG00000004642	Slbp	20492	stem-loop binding protein [Source:MGI Symbol;Acc:MGI:108402]	1180.05	0.0923657	0.198636	0.465	0.641932	0.870141	1279.3	1100.84	1418.73	1473.46	981.985	1108.25	1266.29	1187.9
605	ENSMUSG00000004655	Aqp1	11826	aquaporin 1 [Source:MGI Symbol;Acc:MGI:103201]	438.694	-0.560353	0.39105	-1.43294	0.151874	0.49001	460.858	190.672	264.766	370.4	606.576	375.088	305.432	450.688
606	ENSMUSG00000004661	Arid3b	56380	AT rich interactive domain 3B (BRIGHT-like) [Source:MGI Symbol;Acc:MGI:1930768]	117.13	-0.0979814	0.296434	-0.330533	0.740997	0.913139	101.33	85.3282	115.982	106.846	109.852	106.937	100.88	107.878
607	ENSMUSG00000004665	Cnn2	12798	calponin 2 [Source:MGI Symbol;Acc:MGI:105093]	1087.67	-0.434513	0.254363	-1.70824	0.0875915	0.385011	721.004	799.557	864.591	1033.86	1098.52	1090.43	795.05	1074.27
608	ENSMUSG00000004667	Polr2e	66420	polymerase (RNA) II (DNA directed) polypeptide E [Source:MGI Symbol;Acc:MGI:1913670]	899.228	0.15268	0.188229	0.811139	0.417286	0.747905	898.332	1069.24	1012.2	948.387	764.19	967.29	993.257	893.289
609	ENSMUSG00000004677	Myo9b	17925	myosin IXb [Source:MGI Symbol;Acc:MGI:106624]	1462.52	-0.368279	0.177586	-2.07381	0.0380969	0.271024	1176.02	1221.98	1020.4	1220.08	1613.4	1578.94	1139.47	1470.8
610	ENSMUSG00000004698	Hdac9	79221	histone deacetylase 9 [Source:MGI Symbol;Acc:MGI:1931221]	40.4871	0.101025	0.653281	0.154643	0.877103	0.960499	21.4353	26.3359	50.3759	36.633	29.6124	25.1139	32.7157	30.4531
611	ENSMUSG00000004707	Ly9	17085	lymphocyte antigen 9 [Source:MGI Symbol;Acc:MGI:96885]	35.5031	-0.307555	0.410869	-0.748548	0.45413	0.771687	24.3582	31.603	22.2591	23.4044	25.7914	46.9873	26.0735	32.061
612	ENSMUSG00000004730	Adgre1	13733	adhesion G protein-coupled receptor E1 [Source:MGI Symbol;Acc:MGI:106912]	98.3799	-1.33267	0.534877	-2.49154	0.012719	0.164364	49.6908	46.3511	29.2883	29.5099	101.255	184.709	41.7767	105.158
613	ENSMUSG00000004748	Mtfp1	67900	mitochondrial fission process 1 [Source:MGI Symbol;Acc:MGI:1916686]	121.024	0.0384508	0.329389	0.116734	0.907071	0.970125	96.4587	160.122	92.551	85.4769	114.629	139.342	116.377	113.149
614	ENSMUSG00000004768	Rab23	19335	RAB23, member RAS oncogene family [Source:MGI Symbol;Acc:MGI:99833]	444.609	-0.00100706	0.192701	-0.00522601	0.99583	0.998791	413.116	457.19	398.321	440.613	384.961	443.949	422.876	423.174
615	ENSMUSG00000004771	Rab11a	53869	RAB11A, member RAS oncogene family [Source:MGI Symbol;Acc:MGI:1858202]	1871.07	0.428096	0.166303	2.57419	0.0100475	0.146425	2080.19	2280.69	2311.43	1773.65	1744.26	1442.02	2224.1	1653.31
616	ENSMUSG00000004788	Eif2b2	217715	eukaryotic translation initiation factor 2B, subunit 2 beta [Source:MGI Symbol;Acc:MGI:2145118]	471.121	0.0971419	0.180019	0.539621	0.589458	0.847039	501.78	541.465	400.664	479.281	462.335	409.924	481.303	450.513
617	ENSMUSG00000004789	Dlst	78920	dihydrolipoamide S-succinyltransferase (E2 component of 2-oxo-glutarate complex) [Source:MGI Symbol;Acc:MGI:1926170]	2759.51	-0.0197721	0.137274	-0.144034	0.885473	0.962932	2581	2971.74	2633.6	2574.48	2829.42	2894.58	2728.78	2766.16
618	ENSMUSG00000004798	Ulk2	29869	unc-51 like kinase 2 [Source:MGI Symbol;Acc:MGI:1352758]	1051.97	-0.459983	0.241006	-1.90859	0.0563146	0.318422	915.87	859.602	809.529	894.455	1385.1	1275.95	861.667	1185.17
619	ENSMUSG00000004815	Dgkq	110524	diacylglycerol kinase, theta [Source:MGI Symbol;Acc:MGI:102918]	282.701	-0.465225	0.202825	-2.29373	0.0218062	0.208149	233.839	235.969	207.361	260.501	348.662	325.671	225.723	311.611
620	ENSMUSG00000004837	Grap	71520	GRB2-related adaptor protein [Source:MGI Symbol;Acc:MGI:1918770]	123.834	0.0464329	0.291255	0.159423	0.873335	0.958871	172.456	101.13	137.069	124.145	168.122	106.126	136.885	132.798
621	ENSMUSG00000004843	Chmp2b	68942	charged multivesicular body protein 2B [Source:MGI Symbol;Acc:MGI:1916192]	986.766	-0.0181782	0.137415	-0.132287	0.894757	0.965489	1062.02	927.022	973.543	1052.18	1032.61	917.062	987.528	1000.62
622	ENSMUSG00000004846	Plod3	26433	procollagen-lysine, 2-oxoglutarate 5-dioxygenase 3 [Source:MGI Symbol;Acc:MGI:1347008]	1218.68	0.0456904	0.19007	0.240387	0.81003	0.937437	1131.2	1298.88	1180.9	1070.5	1190.23	1237.06	1203.66	1165.93
623	ENSMUSG00000004849	Ap1s1	11769	adaptor protein complex AP-1, sigma 1 [Source:MGI Symbol;Acc:MGI:1098244]	684.763	0.0449223	0.247221	0.181709	0.855811	0.952076	579.726	862.763	633.799	616.655	675.353	720.202	692.096	670.737
624	ENSMUSG00000004864	Mapk13	26415	mitogen-activated protein kinase 13 [Source:MGI Symbol;Acc:MGI:1346864]	66.3498	0.372959	0.67363	0.553656	0.579814	0.8426	54.5625	77.9541	30.4598	19.3341	43.941	62.3797	54.3255	41.8849
625	ENSMUSG00000004865	Srpk1	20815	serine/arginine-rich protein specific kinase 1 [Source:MGI Symbol;Acc:MGI:106908]	1824.31	-0.000614064	0.138869	-0.00442189	0.996472	0.999051	1784	1713.94	1861.56	1891.69	1625.82	1843.85	1786.5	1787.12
626	ENSMUSG00000004880	Lbr	98386	lamin B receptor [Source:MGI Symbol;Acc:MGI:2138281]	504.587	-0.184503	0.21698	-0.850324	0.395145	0.731327	492.037	361.328	465.098	402.963	528.247	566.278	439.488	499.162
627	ENSMUSG00000004885	Crabp2	12904	cellular retinoic acid binding protein II [Source:MGI Symbol;Acc:MGI:88491]	157.366	0.196836	0.290821	0.676827	0.498516	0.800442	155.893	134.84	171.044	157.725	109.852	135.291	153.925	134.29
628	ENSMUSG00000004891	Nes	18008	nestin [Source:MGI Symbol;Acc:MGI:101784]	420.128	-0.852478	0.402924	-2.11573	0.0343677	0.258687	169.533	328.671	167.529	214.71	366.811	619.746	221.911	400.423
629	ENSMUSG00000004892	Bcan	12032	brevican [Source:MGI Symbol;Acc:MGI:1096385]	174.691	-0.340009	0.388004	-0.876302	0.380866	0.721667	119.843	154.855	104.266	165.866	197.734	116.658	126.321	160.086
630	ENSMUSG00000004895	Prcc	94315	papillary renal cell carcinoma (translocation-associated) [Source:MGI Symbol;Acc:MGI:2137738]	746.419	-0.0801822	0.133937	-0.598657	0.549402	0.828166	729.773	684.732	680.66	701.114	719.294	793.923	698.388	738.111
631	ENSMUSG00000004896	Rrnad1	229503	ribosomal RNA adenine dimethylase domain containing 1 [Source:MGI Symbol;Acc:MGI:2387197]	728.398	0.483064	0.168366	2.86914	0.00411595	0.0978735	964.587	1008.14	907.937	806.943	576.009	678.885	960.22	687.279
632	ENSMUSG00000004897	Hdgf	15191	hepatoma-derived growth factor [Source:MGI Symbol;Acc:MGI:1194494]	3071.16	0.108779	0.171726	0.633442	0.526445	0.815228	2792.43	3569.04	3135.02	2940.81	2864.76	3000.71	3165.49	2935.43
633	ENSMUSG00000004902	Slc25a18	71803	solute carrier family 25 (mitochondrial carrier), member 18 [Source:MGI Symbol;Acc:MGI:1919053]	137.632	0.549587	0.29723	1.84903	0.0644534	0.338342	187.071	121.145	207.361	146.532	103.166	102.886	171.859	117.528
634	ENSMUSG00000004929	Thop1	50492	thimet oligopeptidase 1 [Source:MGI Symbol;Acc:MGI:1354165]	582.453	-0.210555	0.208898	-1.00793	0.313487	0.666297	486.191	547.786	426.438	525.073	531.112	633.518	486.805	563.234
635	ENSMUSG00000004931	Apba3	57267	amyloid beta (A4) precursor protein-binding, family A, member 3 [Source:MGI Symbol;Acc:MGI:1888527]	474.916	0.196554	0.221501	0.88737	0.37488	0.717166	423.833	547.786	504.93	364.295	439.41	483.645	492.183	429.116
636	ENSMUSG00000004933	Matk	17179	megakaryocyte-associated tyrosine kinase [Source:MGI Symbol;Acc:MGI:99259]	49.9022	0.814128	0.431348	1.8874	0.059106	0.324984	48.7165	58.9923	96.0656	43.756	42.9857	29.1645	67.9248	38.6354
637	ENSMUSG00000004934	Pias4	59004	protein inhibitor of activated STAT 4 [Source:MGI Symbol;Acc:MGI:2136940]	555.531	0.275802	0.160212	1.72148	0.0851637	0.38115	556.342	652.076	679.489	552.547	538.754	468.253	629.302	519.851
638	ENSMUSG00000004936	Map2k1	26395	mitogen-activated protein kinase kinase 1 [Source:MGI Symbol;Acc:MGI:1346866]	1368.94	-0.0746409	0.156972	-0.475504	0.634428	0.867132	1082.48	1366.3	1143.42	1163.1	1256.14	1362.63	1197.4	1260.62
639	ENSMUSG00000004937	Sgta	52551	small glutamine-rich tetratricopeptide repeat (TPR)-containing, alpha [Source:MGI Symbol;Acc:MGI:1098703]	1186.56	0.00131033	0.141937	0.00923178	0.992634	0.997773	1142.89	1220.93	1089.52	1124.43	1140.55	1185.21	1151.11	1150.07
640	ENSMUSG00000004945	Tmem242	70544	transmembrane protein 242 [Source:MGI Symbol;Acc:MGI:1917794]	667.292	0.0617356	0.190748	0.32365	0.746203	0.915222	656.698	843.801	660.744	750.976	592.248	727.493	720.414	690.239
641	ENSMUSG00000004947	Dtx2	74198	deltex 2, E3 ubiquitin ligase [Source:MGI Symbol;Acc:MGI:1921448]	504.641	-0.149193	0.170218	-0.876481	0.380769	0.721667	421.885	475.099	465.098	549.495	488.127	473.114	454.027	503.578
642	ENSMUSG00000004948	Zp3	22788	zona pellucida glycoprotein 3 [Source:MGI Symbol;Acc:MGI:99215]	878.219	-0.475969	0.316228	-1.50515	0.132287	0.461077	813.565	495.114	932.54	1530.44	860.67	726.683	747.073	1039.27
643	ENSMUSG00000004951	Hspb1	15507	heat shock protein 1 [Source:MGI Symbol;Acc:MGI:96240]	320.916	0.836118	0.355694	2.35066	0.0187399	0.198763	340.041	303.389	369.033	120.075	230.212	216.304	337.488	188.864
644	ENSMUSG00000004952	Rasa4	54153	RAS p21 protein activator 4 [Source:MGI Symbol;Acc:MGI:1858600]	211.588	0.0333385	0.216053	0.154307	0.877367	0.960499	211.43	234.916	237.821	266.607	207.287	195.24	228.055	223.045
645	ENSMUSG00000004980	Hnrnpa2b1	53379	heterogeneous nuclear ribonucleoprotein A2/B1 [Source:MGI Symbol;Acc:MGI:104819]	18376.2	0.326925	0.169811	1.92522	0.0542015	0.312187	18994.6	20461.9	23347.5	19491.8	14367.7	16209.8	20934.6	16689.8
646	ENSMUSG00000004988	Fxyd4	108017	FXYD domain-containing ion transport regulator 4 [Source:MGI Symbol;Acc:MGI:1889005]	70.9881	0.0999882	1.15746	0.0863858	0.93116	0.978492	15.5893	12.6412	7.02919	12.211	8.59714	12.1519	11.7532	10.9867
647	ENSMUSG00000004994	Ccdc130	67736	coiled-coil domain containing 130 [Source:MGI Symbol;Acc:MGI:1914986]	272.88	0.278005	0.197371	1.40854	0.15897	0.498723	318.606	280.214	290.54	290.011	216.839	227.645	296.453	244.832
648	ENSMUSG00000004996	Mri1	67873	methylthioribose-1-phosphate isomerase 1 [Source:MGI Symbol;Acc:MGI:1915123]	248.842	-0.0574709	0.222159	-0.258692	0.795873	0.931197	242.608	254.931	224.934	287.976	226.391	238.177	240.824	250.848
649	ENSMUSG00000005034	Prkacb	18749	protein kinase, cAMP dependent, catalytic, beta [Source:MGI Symbol;Acc:MGI:97594]	1908.99	-0.265064	0.17038	-1.55572	0.119774	0.4401	1835.64	1667.59	1630.77	1937.48	2091.02	2141.16	1711.33	2056.55
650	ENSMUSG00000005043	Sgsh	27029	N-sulfoglucosamine sulfohydrolase (sulfamidase) [Source:MGI Symbol;Acc:MGI:1350341]	320.776	-0.342105	0.296217	-1.15491	0.248126	0.604088	292.299	271.786	272.967	279.835	422.215	358.886	279.017	353.645
651	ENSMUSG00000005054	Cstb	13014	cystatin B [Source:MGI Symbol;Acc:MGI:109514]	575.087	0.102325	0.378241	0.270527	0.786755	0.927532	469.627	662.61	482.671	365.312	584.606	554.126	538.303	501.348
652	ENSMUSG00000005057	Sh2b2	23921	SH2B adaptor protein 2 [Source:MGI Symbol;Acc:MGI:1345171]	169.743	0.329336	0.353572	0.931452	0.35162	0.69807	153.944	179.084	197.989	90.5648	176.719	154.734	177.006	140.673
653	ENSMUSG00000005069	Pex5	19305	peroxisomal biogenesis factor 5 [Source:MGI Symbol;Acc:MGI:1098808]	1506.9	0.221811	0.279324	0.794101	0.427137	0.75538	1357.24	2335.46	1289.86	1205.84	1380.32	1685.87	1660.85	1424.01
654	ENSMUSG00000005078	Jkamp	104771	JNK1/MAPK8-associated membrane protein [Source:MGI Symbol;Acc:MGI:1915057]	942.863	0.451907	0.196514	2.29961	0.0214702	0.206819	1366.01	1138.76	1189.11	1092.88	822.46	786.632	1231.29	900.659
655	ENSMUSG00000005087	Cd44	12505	CD44 antigen [Source:MGI Symbol;Acc:MGI:88338]	385.703	-0.170576	0.28798	-0.592318	0.553638	0.829667	191.943	248.61	206.19	175.024	292.303	260.05	215.581	242.459
656	ENSMUSG00000005102	Eif2ak4	27103	eukaryotic translation initiation factor 2 alpha kinase 4 [Source:MGI Symbol;Acc:MGI:1353427]	768.033	-0.151994	0.177466	-0.856472	0.391737	0.728767	831.103	710.015	691.204	751.993	879.774	849.012	744.107	826.927
657	ENSMUSG00000005103	Wdr1	22388	WD repeat domain 1 [Source:MGI Symbol;Acc:MGI:1337100]	3129.17	-0.267038	0.203158	-1.31443	0.188701	0.537441	2457.26	2386.03	2010.35	2069.76	3179.03	2998.28	2284.55	2749.02
658	ENSMUSG00000005107	Slc2a9	117591	solute carrier family 2 (facilitated glucose transporter), member 9 [Source:MGI Symbol;Acc:MGI:2152844]	42.3815	0.00311202	0.401345	0.00775397	0.993813	0.998017	31.1786	66.3664	39.8321	36.633	44.8962	55.0886	45.7923	45.5392
659	ENSMUSG00000005124	Wisp1	22402	WNT1 inducible signaling pathway protein 1 [Source:MGI Symbol;Acc:MGI:1197008]	444.344	-0.758682	0.379611	-1.99858	0.0456539	0.290077	209.481	215.954	168.701	286.958	400.245	318.379	198.045	335.194
660	ENSMUSG00000005125	Ndrg1	17988	N-myc downstream regulated gene 1 [Source:MGI Symbol;Acc:MGI:1341799]	600.135	-0.141102	0.269978	-0.52264	0.601225	0.850906	493.985	434.015	473.299	491.492	526.336	527.392	467.1	515.073
661	ENSMUSG00000005131	4930550C14Rik	75311	RIKEN cDNA 4930550C14 gene [Source:MGI Symbol;Acc:MGI:1922561]	58.4765	0.262517	0.44391	0.591375	0.554269	0.829938	76.9721	42.1374	120.668	96.6703	56.359	46.9873	79.9257	66.6722
662	ENSMUSG00000005142	Man2b1	17159	mannosidase 2, alpha B1 [Source:MGI Symbol;Acc:MGI:107286]	1227.78	-0.359166	0.36713	-0.978308	0.327922	0.67875	890.537	1033.42	943.083	782.521	1616.26	1278.38	955.68	1225.72
663	ENSMUSG00000005148	Klf5	12224	Kruppel-like factor 5 [Source:MGI Symbol;Acc:MGI:1338056]	137.322	0.098561	0.417364	0.236151	0.813315	0.938402	64.3058	148.534	124.182	102.776	85.0162	126.38	112.341	104.724
664	ENSMUSG00000005150	Wdr83	67836	WD repeat domain containing 83 [Source:MGI Symbol;Acc:MGI:1915086]	323.131	0.231182	0.244288	0.946349	0.34397	0.693075	363.425	409.786	335.058	350.048	298.99	295.696	369.423	314.911
665	ENSMUSG00000005161	Prdx2	21672	peroxiredoxin 2 [Source:MGI Symbol;Acc:MGI:109486]	5169.76	0.446078	0.234086	1.90562	0.0566999	0.319099	5932.69	6929.49	5451.14	4330.83	4063.58	5047.89	6104.44	4480.77
666	ENSMUSG00000005198	Polr2a	20020	polymerase (RNA) II (DNA directed) polypeptide A [Source:MGI Symbol;Acc:MGI:98086]	4057.48	-0.234562	0.223032	-1.05169	0.29294	0.645044	3503.69	4010.42	3316.61	3280.69	4516.37	4945.01	3610.24	4247.35
667	ENSMUSG00000005202	Shbg	20415	sex hormone binding globulin [Source:MGI Symbol;Acc:MGI:98295]	104.604	-0.407885	0.267185	-1.5266	0.12686	0.451987	103.279	65.3129	86.6934	125.163	115.584	98.8354	85.0951	113.194
668	ENSMUSG00000005204	Senp3	80886	SUMO/sentrin specific peptidase 3 [Source:MGI Symbol;Acc:MGI:2158736]	1555.61	0.00887097	0.116062	0.0764328	0.939075	0.981187	1567.7	1580.15	1501.9	1467.35	1532.2	1621.06	1549.92	1540.21
669	ENSMUSG00000005220	Corin	53419	corin [Source:MGI Symbol;Acc:MGI:1349451]	38.4002	-0.185402	0.487582	-0.380247	0.703762	0.896389	44.8192	25.2824	45.6898	51.8967	34.3886	45.367	38.5971	43.8841
670	ENSMUSG00000005225	Plekha8	231999	pleckstrin homology domain containing, family A (phosphoinositide binding specific) member 8 [Source:MGI Symbol;Acc:MGI:2681164]	935.665	-0.340401	0.270489	-1.25847	0.208223	0.562356	814.54	818.518	645.514	632.936	1149.15	1102.58	759.524	961.556
671	ENSMUSG00000005233	Spc25	66442	SPC25, NDC80 kinetochore complex component, homolog (S. cerevisiae) [Source:MGI Symbol;Acc:MGI:1913692]	239.403	-0.380431	0.230287	-1.65199	0.0985367	0.404601	213.378	171.71	230.792	338.855	223.526	239.797	205.293	267.393
672	ENSMUSG00000005237	Dnah2	327954	dynein, axonemal, heavy chain 2 [Source:MGI Symbol;Acc:MGI:107731]	367.561	-0.135017	0.448143	-0.301281	0.7632	0.918146	305.94	221.221	222.591	370.4	260.78	192.81	249.917	274.663
673	ENSMUSG00000005262	Ufd1	22230	ubiquitin recognition factor in ER-associated degradation 1 [Source:MGI Symbol;Acc:MGI:109353]	1121.72	0.128734	0.136252	0.944816	0.344753	0.69379	1155.56	1265.17	1101.24	1082.71	1080.37	1058.83	1173.99	1073.97
674	ENSMUSG00000005267	Zfp287	170740	zinc finger protein 287 [Source:MGI Symbol;Acc:MGI:2176561]	118.749	-0.135525	0.212611	-0.637434	0.523842	0.81411	125.689	123.252	107.781	146.532	129.912	116.658	118.907	131.034
675	ENSMUSG00000005268	Prlr	19116	prolactin receptor [Source:MGI Symbol;Acc:MGI:97763]	22522.2	0.603019	0.230692	2.61396	0.00894986	0.139696	37949.2	27021.6	27345.9	20507.3	22844.5	17428.2	30772.2	20260
676	ENSMUSG00000005299	Letm1	56384	leucine zipper-EF-hand containing transmembrane protein 1 [Source:MGI Symbol;Acc:MGI:1932557]	1108.83	0.0289245	0.185306	0.15609	0.875962	0.960037	1015.25	1269.39	980.572	917.859	1168.26	1113.92	1088.4	1066.68
677	ENSMUSG00000005312	Ubqln1	56085	ubiquilin 1 [Source:MGI Symbol;Acc:MGI:1860276]	2053.7	-0.351153	0.21192	-1.65701	0.0975174	0.402312	1670.98	1689.71	1363.66	1442.93	2218.06	2364.76	1574.78	2008.58
678	ENSMUSG00000005320	Fgfr4	14186	fibroblast growth factor receptor 4 [Source:MGI Symbol;Acc:MGI:95525]	260.306	-0.181922	0.263175	-0.691261	0.489402	0.792951	204.609	249.664	220.248	201.481	311.408	251.949	224.84	254.946
679	ENSMUSG00000005338	Cadm3	94332	cell adhesion molecule 3 [Source:MGI Symbol;Acc:MGI:2137858]	49.6757	0.77988	0.857092	0.909913	0.362868	0.707987	11.692	63.2061	8.20072	18.3165	11.4629	18.6329	27.6996	16.1374
680	ENSMUSG00000005354	Txn2	56551	thioredoxin 2 [Source:MGI Symbol;Acc:MGI:1929468]	1281.3	0.274019	0.195865	1.39902	0.161807	0.50161	1281.24	1576.99	1421.07	1225.17	1185.45	1128.51	1426.43	1179.71
681	ENSMUSG00000005357	Slc1a6	20513	solute carrier family 1 (high affinity aspartate/glutamate transporter), member 6 [Source:MGI Symbol;Acc:MGI:1096331]	34.6413	-0.0557586	0.363754	-0.153287	0.878172	0.960583	29.2299	35.8168	25.7737	25.4396	30.5676	38.0759	30.2735	31.361
682	ENSMUSG00000005360	Slc1a3	20512	solute carrier family 1 (glial high affinity glutamate transporter), member 3 [Source:MGI Symbol;Acc:MGI:99917]	168.202	-0.156534	0.447454	-0.349833	0.726464	0.906863	99.3816	108.504	91.3795	141.444	76.419	115.848	99.755	111.237
683	ENSMUSG00000005362	Crbn	58799	cereblon [Source:MGI Symbol;Acc:MGI:1913277]	454.827	-0.598324	0.290511	-2.05956	0.0394409	0.274482	458.909	336.046	220.248	433.49	564.546	540.354	338.401	512.797
684	ENSMUSG00000005370	Msh6	17688	mutS homolog 6 [Source:MGI Symbol;Acc:MGI:1343961]	916.499	-0.330833	0.159188	-2.07826	0.0376857	0.27043	825.257	681.572	844.675	935.158	909.387	1111.49	783.835	985.346
685	ENSMUSG00000005371	Fbxo11	225055	F-box protein 11 [Source:MGI Symbol;Acc:MGI:2147134]	1916.93	0.0586986	0.150519	0.389975	0.696555	0.893492	2090.91	1763.45	2011.52	1885.58	1864.62	1881.92	1955.29	1877.38
686	ENSMUSG00000005373	Mlxipl	58805	MLX interacting protein-like [Source:MGI Symbol;Acc:MGI:1927999]	341.191	0.381252	0.445817	0.855177	0.392453	0.729451	290.35	535.145	447.525	308.327	197.734	470.683	424.34	325.582
687	ENSMUSG00000005374	Tbl2	27368	transducin (beta)-like 2 [Source:MGI Symbol;Acc:MGI:1351652]	836.964	0.0650409	0.267134	0.243477	0.807636	0.936031	757.054	968.106	866.934	543.389	858.759	1074.23	864.031	825.458
688	ENSMUSG00000005378	Bud23	66138	BUD23, rRNA methyltransferase and ribosome maturation factor [Source:MGI Symbol;Acc:MGI:1913388]	588.571	0.409063	0.199914	2.04619	0.0407374	0.277423	616.751	804.824	663.087	559.67	480.485	529.822	694.887	523.326
689	ENSMUSG00000005397	Nid1	18073	nidogen 1 [Source:MGI Symbol;Acc:MGI:97342]	4532.64	-0.765775	0.231879	-3.30248	0.000958347	0.0509239	2891.81	3306.73	3109.25	3671.44	6237.7	5915.54	3102.6	5274.89
690	ENSMUSG00000005410	Mcm5	17218	minichromosome maintenance complex component 5 [Source:MGI Symbol;Acc:MGI:103197]	622.266	-0.728443	0.292165	-2.49326	0.0126577	0.163859	552.445	376.076	411.208	675.675	558.814	985.113	446.576	739.867
691	ENSMUSG00000005413	Hmox1	15368	heme oxygenase 1 [Source:MGI Symbol;Acc:MGI:96163]	1218.58	0.486686	0.398273	1.22199	0.221712	0.578038	972.381	1962.55	1097.73	521.002	988.671	1367.49	1344.22	959.055
692	ENSMUSG00000005417	Mprip	26936	myosin phosphatase Rho interacting protein [Source:MGI Symbol;Acc:MGI:1349438]	6481.56	-0.0172188	0.172321	-0.0999224	0.920406	0.975298	6815.44	6293.22	6608.61	6037.32	7108.88	6807.49	6572.42	6651.23
693	ENSMUSG00000005442	Cic	71722	capicua transcriptional repressor [Source:MGI Symbol;Acc:MGI:1918972]	2558.72	-0.169553	0.216004	-0.784953	0.432481	0.759114	2085.07	2315.45	2194.28	1827.58	2596.34	2991.79	2198.26	2471.9
694	ENSMUSG00000005447	Pafah1b3	18476	platelet-activating factor acetylhydrolase, isoform 1b, subunit 3 [Source:MGI Symbol;Acc:MGI:108414]	450.958	0.397231	0.208062	1.90919	0.0562374	0.318124	516.395	560.427	571.708	527.108	320.005	405.063	549.51	417.392
695	ENSMUSG00000005465	Il27ra	50931	interleukin 27 receptor, alpha [Source:MGI Symbol;Acc:MGI:1355318]	72.3618	-0.302204	0.298752	-1.01155	0.311752	0.66464	66.2544	46.3511	58.5766	53.9319	70.6876	85.8733	57.0607	70.1643
696	ENSMUSG00000005469	Prkaca	18747	protein kinase, cAMP dependent, catalytic, alpha [Source:MGI Symbol;Acc:MGI:97592]	2514.11	0.259488	0.229491	1.13071	0.258176	0.612696	2721.3	3253.01	2703.9	1979.2	2812.22	2457.92	2892.73	2416.45
697	ENSMUSG00000005470	Asf1b	66929	anti-silencing function 1B histone chaperone [Source:MGI Symbol;Acc:MGI:1914179]	151.07	-0.148336	0.289726	-0.511987	0.60866	0.855714	143.226	124.305	144.098	181.13	103.166	171.747	137.21	152.014
698	ENSMUSG00000005481	Ddx39	68278	DEAD (Asp-Glu-Ala-Asp) box polypeptide 39 [Source:MGI Symbol;Acc:MGI:1915528]	634.643	0.10103	0.215741	0.468293	0.639575	0.869725	526.138	682.625	604.511	527.108	528.247	634.329	604.425	563.228
699	ENSMUSG00000005483	Dnajb1	81489	DnaJ heat shock protein family (Hsp40) member B1 [Source:MGI Symbol;Acc:MGI:1931874]	1301.74	0.696407	0.280665	2.48127	0.0130914	0.165971	1180.89	1187.22	1978.72	784.556	849.207	1047.49	1448.94	893.752
700	ENSMUSG00000005501	Usp40	227334	ubiquitin specific peptidase 40 [Source:MGI Symbol;Acc:MGI:2443184]	989.839	-0.111561	0.170018	-0.656172	0.511713	0.806593	927.562	993.389	979.401	1034.88	1006.82	1091.24	966.784	1044.31
701	ENSMUSG00000005505	Kbtbd4	67136	kelch repeat and BTB (POZ) domain containing 4 [Source:MGI Symbol;Acc:MGI:1914386]	127.825	-0.556804	0.297797	-1.86974	0.0615195	0.332418	85.741	133.786	62.0912	126.18	139.465	149.063	93.8728	138.236
702	ENSMUSG00000005506	Celf1	13046	CUGBP, Elav-like family member 1 [Source:MGI Symbol;Acc:MGI:1342295]	3174.79	-0.40902	0.16032	-2.55127	0.0107332	0.151323	2394.9	2639.91	2427.41	2745.44	3383.45	3777.62	2487.41	3302.17
703	ENSMUSG00000005510	Ndufs3	68349	NADH dehydrogenase (ubiquinone) Fe-S protein 3 [Source:MGI Symbol;Acc:MGI:1915599]	1593.16	0.458971	0.160285	2.86346	0.0041904	0.0978735	1808.36	2240.65	2018.55	1683.08	1332.56	1399.09	2022.52	1471.58
704	ENSMUSG00000005514	Por	18984	P450 (cytochrome) oxidoreductase [Source:MGI Symbol;Acc:MGI:97744]	1250.75	-0.171832	0.343194	-0.500684	0.616594	0.860251	1161.4	1065.02	773.211	583.075	1451.01	1344.81	999.878	1126.3
705	ENSMUSG00000005533	Igf1r	16001	insulin-like growth factor I receptor [Source:MGI Symbol;Acc:MGI:96433]	5056.45	0.0180557	0.185532	0.0973183	0.922474	0.975984	4733.29	5117.58	5431.22	5491.89	5407.6	4193.21	5094.03	5030.9
706	ENSMUSG00000005534	Insr	16337	insulin receptor [Source:MGI Symbol;Acc:MGI:96575]	2557.38	0.126748	0.194553	0.651482	0.514735	0.808646	3413.08	2449.23	2719.13	2376.06	3066.31	2418.23	2860.48	2620.2
707	ENSMUSG00000005553	Atp4a	11944	ATPase, H+/K+ exchanging, gastric, alpha polypeptide [Source:MGI Symbol;Acc:MGI:88113]	49.5528	-0.122305	0.566467	-0.215908	0.829059	0.943987	38.9732	54.7786	42.1752	35.6154	38.2095	73.7215	45.309	49.1821
708	ENSMUSG00000005566	Trim28	21849	tripartite motif-containing 28 [Source:MGI Symbol;Acc:MGI:109274]	3828.55	-0.0745389	0.155451	-0.4795	0.631583	0.866178	3463.74	3896.65	3427.9	3612.42	3317.54	4428.96	3596.1	3786.31
709	ENSMUSG00000005575	Ube2m	22192	ubiquitin-conjugating enzyme E2M [Source:MGI Symbol;Acc:MGI:108278]	1692.43	0.250192	0.153078	1.6344	0.102174	0.409588	1693.39	2086.85	1833.45	1656.62	1499.72	1563.54	1871.23	1573.3
710	ENSMUSG00000005580	Adcy9	11515	adenylate cyclase 9 [Source:MGI Symbol;Acc:MGI:108450]	822.729	-1.49566	0.530855	-2.81746	0.00484051	0.10493	394.604	430.855	221.42	336.82	1315.36	1300.25	348.959	984.145
711	ENSMUSG00000005583	Mef2c	17260	myocyte enhancer factor 2C [Source:MGI Symbol;Acc:MGI:99458]	961.781	-0.219194	0.266374	-0.822881	0.410576	0.743113	1029.87	824.839	977.058	1293.35	998.224	1005.37	943.921	1098.98
712	ENSMUSG00000005609	Ctr9	22083	CTR9 homolog, Paf1/RNA polymerase II complex component [Source:MGI Symbol;Acc:MGI:109345]	1563.96	-0.086017	0.129076	-0.666407	0.505151	0.803645	1584.26	1412.66	1437.47	1650.52	1493.04	1564.35	1478.13	1569.3
713	ENSMUSG00000005610	Eif4g2	13690	eukaryotic translation initiation factor 4, gamma 2 [Source:MGI Symbol;Acc:MGI:109207]	17616.7	-0.291018	0.159454	-1.82509	0.0679882	0.34638	14794.2	15998.5	13424.6	15499.8	17683.4	20915.8	14739.1	18033
714	ENSMUSG00000005611	Mrvi1	17540	MRV integration site 1 [Source:MGI Symbol;Acc:MGI:1338023]	855.612	-0.758661	0.221842	-3.41983	0.000626606	0.0408505	601.162	573.068	654.886	898.525	1047.9	1147.14	609.705	1031.19
715	ENSMUSG00000005615	Pcyt1a	13026	phosphate cytidylyltransferase 1, choline, alpha isoform [Source:MGI Symbol;Acc:MGI:88557]	1857.76	-0.895643	0.454493	-1.97064	0.0487649	0.298822	806.745	1080.82	674.802	499.633	2616.4	1651.04	854.124	1589.02
716	ENSMUSG00000005621	Zfp592	233410	zinc finger protein 592 [Source:MGI Symbol;Acc:MGI:2443541]	1206.49	-0.114439	0.178383	-0.641535	0.521175	0.812295	1041.56	1060.81	1145.76	990.108	1300.08	1224.91	1082.71	1171.7
717	ENSMUSG00000005625	Psmd4	19185	proteasome (prosome, macropain) 26S subunit, non-ATPase, 4 [Source:MGI Symbol;Acc:MGI:1201670]	2132.44	0.155916	0.180878	0.861998	0.388688	0.727598	2050.96	2614.62	1978.72	1972.07	1909.52	2082.02	2214.77	1987.87
718	ENSMUSG00000005628	Tmod4	50874	tropomodulin 4 [Source:MGI Symbol;Acc:MGI:1355285]	102.932	0.87902	0.30478	2.88411	0.00392521	0.0961486	119.843	127.466	174.558	85.4769	52.5381	90.7341	140.622	76.2497
719	ENSMUSG00000005656	Snx6	72183	sorting nexin 6 [Source:MGI Symbol;Acc:MGI:1919433]	1216.69	-0.0143231	0.122003	-0.117399	0.906544	0.970125	1171.14	1227.25	1227.77	1315.73	1169.21	1177.92	1208.72	1220.96
720	ENSMUSG00000005667	Mthfd2	17768	methylenetetrahydrofolate dehydrogenase (NAD+ dependent), methenyltetrahydrofolate cyclohydrolase [Source:MGI Symbol;Acc:MGI:1338850]	874.439	0.394018	0.324676	1.21357	0.224911	0.581689	693.723	1230.41	743.923	611.567	634.278	784.202	889.352	676.682
721	ENSMUSG00000005672	Kit	16590	KIT proto-oncogene receptor tyrosine kinase [Source:MGI Symbol;Acc:MGI:96677]	1112.71	-0.78638	0.468694	-1.67781	0.0933835	0.394811	759.977	652.076	687.689	1776.7	932.312	913.012	699.914	1207.34
722	ENSMUSG00000005674	Tomm40l	641376	translocase of outer mitochondrial membrane 40-like [Source:MGI Symbol;Acc:MGI:3589112]	93.2556	-0.168868	0.311667	-0.541822	0.587941	0.845757	76.9721	86.3816	62.0912	65.1253	79.2848	108.557	75.1483	84.3223
723	ENSMUSG00000005682	Pan2	103135	PAN2 poly(A) specific ribonuclease subunit [Source:MGI Symbol;Acc:MGI:1918984]	1475.3	0.0879023	0.179263	0.490355	0.623883	0.863276	1797.64	1542.23	1587.43	1837.75	1397.51	1402.33	1642.43	1545.87
724	ENSMUSG00000005683	Cs	12974	citrate synthase [Source:MGI Symbol;Acc:MGI:88529]	3649.91	0.11794	0.132737	0.888525	0.374259	0.71655	3817.42	3959.86	3576.69	3328.51	3416.89	3716.86	3784.66	3487.42
725	ENSMUSG00000005686	Ampd3	11717	adenosine monophosphate deaminase 3 [Source:MGI Symbol;Acc:MGI:1096344]	214.024	-0.537501	0.198215	-2.71171	0.00669368	0.121972	158.816	150.641	151.128	205.552	256.004	207.392	153.528	222.983
726	ENSMUSG00000005687	Bcas2	68183	breast carcinoma amplified sequence 2 [Source:MGI Symbol;Acc:MGI:1915433]	775.732	0.227526	0.163606	1.39069	0.164318	0.506	876.897	914.381	842.332	824.242	630.457	794.733	877.87	749.811
727	ENSMUSG00000005698	Ctcf	13018	CCCTC-binding factor [Source:MGI Symbol;Acc:MGI:109447]	2148.54	-0.0135992	0.130335	-0.10434	0.916899	0.97464	2203.93	2099.49	2236.45	2420.83	1980.21	2201.11	2179.96	2200.72
728	ENSMUSG00000005699	Pard6a	56513	par-6 family cell polarity regulator alpha [Source:MGI Symbol;Acc:MGI:1927223]	86.5027	0.313775	0.329954	0.950966	0.341622	0.690688	98.4073	138	72.635	85.4769	85.0162	78.5822	103.014	83.0251
729	ENSMUSG00000005718	Tfap4	83383	transcription factor AP4 [Source:MGI Symbol;Acc:MGI:103239]	248.602	-0.108952	0.2334	-0.466802	0.640642	0.869819	227.019	243.343	290.54	340.89	230.212	249.519	253.634	273.54
730	ENSMUSG00000005732	Ranbp1	19385	RAN binding protein 1 [Source:MGI Symbol;Acc:MGI:96269]	1074.24	0.280475	0.251901	1.11343	0.265523	0.619593	1181.86	1248.32	1265.25	1278.08	786.161	978.632	1231.81	1014.29
731	ENSMUSG00000005774	Rfx5	53970	regulatory factor X, 5 (influences HLA class II expression) [Source:MGI Symbol;Acc:MGI:1858421]	431.825	0.0639965	0.166424	0.384539	0.700579	0.895226	481.319	401.358	433.467	470.123	390.692	399.392	438.715	420.069
732	ENSMUSG00000005779	Psmb4	19172	proteasome (prosome, macropain) subunit, beta type 4 [Source:MGI Symbol;Acc:MGI:1098257]	1859.64	0.0446907	0.163325	0.273631	0.784368	0.927131	1888.25	2048.93	1705.75	1892.7	1779.61	1799.29	1880.98	1823.87
733	ENSMUSG00000005802	Slc30a4	22785	solute carrier family 30 (zinc transporter), member 4 [Source:MGI Symbol;Acc:MGI:1345282]	1448.39	-0.269436	0.281656	-0.956615	0.338762	0.687242	1299.76	1191.43	1023.92	1020.64	1599.07	1617.01	1171.7	1412.24
734	ENSMUSG00000005803	Sqor	59010	sulfide quinone oxidoreductase [Source:MGI Symbol;Acc:MGI:1929899]	280.581	0.0039705	0.233065	0.017036	0.986408	0.99588	261.12	272.839	237.821	215.727	320.96	233.316	257.26	256.668
735	ENSMUSG00000005804	Bloc1s6	18457	biogenesis of lysosomal organelles complex-1, subunit 6, pallidin [Source:MGI Symbol;Acc:MGI:1927580]	567.354	-0.0149743	0.19407	-0.0771595	0.938497	0.980881	619.674	590.977	447.525	472.158	607.531	596.253	552.725	558.647
736	ENSMUSG00000005813	Metap1	75624	methionyl aminopeptidase 1 [Source:MGI Symbol;Acc:MGI:1922874]	801.955	-0.20017	0.18827	-1.0632	0.28769	0.639195	679.108	714.228	695.89	617.673	827.236	953.518	696.409	799.476
737	ENSMUSG00000005823	Gpr108	78308	G protein-coupled receptor 108 [Source:MGI Symbol;Acc:MGI:1925558]	1050.48	0.184253	0.187771	0.981266	0.326462	0.67727	1092.22	1208.29	988.773	815.084	1132.91	947.037	1096.43	965.011
738	ENSMUSG00000005836	Gata6	14465	GATA binding protein 6 [Source:MGI Symbol;Acc:MGI:107516]	1743.67	0.681766	0.211407	3.2249	0.00126017	0.0579641	2583.92	2251.19	2542.22	1668.84	1305.81	1624.3	2459.11	1532.98
739	ENSMUSG00000005846	Rsl1d1	66409	ribosomal L1 domain containing 1 [Source:MGI Symbol;Acc:MGI:1913659]	1958.47	0.12638	0.177581	0.711673	0.476667	0.785971	2051.94	2179.56	1941.23	2130.82	1664.02	1860.86	2057.57	1885.23
740	ENSMUSG00000005871	Apc	11789	adenomatosis polyposis coli [Source:MGI Symbol;Acc:MGI:88039]	1565.1	-0.184494	0.18989	-0.971583	0.331258	0.680162	1654.41	1364.2	1276.97	1399.18	1722.29	1760.4	1431.86	1627.29
741	ENSMUSG00000005873	Reep5	13476	receptor accessory protein 5 [Source:MGI Symbol;Acc:MGI:1270152]	2266.93	0.327024	0.235755	1.38714	0.1654	0.507917	2955.14	2732.61	2495.36	1695.29	2708.1	2120.1	2727.7	2174.5
742	ENSMUSG00000005881	Ergic3	66366	ERGIC and golgi 3 [Source:MGI Symbol;Acc:MGI:1913616]	2313.42	0.148646	0.152681	0.973571	0.33027	0.679895	2381.26	2724.18	2265.74	1986.32	2432.04	2231.09	2457.06	2216.48
743	ENSMUSG00000005882	Uqcc1	56046	ubiquinol-cytochrome c reductase complex assembly factor 1 [Source:MGI Symbol;Acc:MGI:1929472]	618.851	-0.287169	0.170988	-1.67947	0.0930596	0.394739	562.188	586.763	481.5	620.725	706.876	662.683	543.484	663.428
744	ENSMUSG00000005886	Ncoa2	17978	nuclear receptor coactivator 2 [Source:MGI Symbol;Acc:MGI:1276533]	1288.86	-0.326474	0.203095	-1.60749	0.107946	0.421155	1184.79	956.518	1116.47	1182.43	1469.16	1433.11	1085.92	1361.57
745	ENSMUSG00000005893	Nr2c2	22026	nuclear receptor subfamily 2, group C, member 2 [Source:MGI Symbol;Acc:MGI:1352466]	392.724	-0.808207	0.276827	-2.91953	0.00350554	0.0928023	249.428	253.878	298.741	318.503	536.844	547.645	267.349	467.664
746	ENSMUSG00000005897	Nr2c1	22025	nuclear receptor subfamily 2, group C, member 1 [Source:MGI Symbol;Acc:MGI:1352465]	408.965	-0.217418	0.169034	-1.28624	0.198359	0.549633	394.604	396.091	380.748	461.982	455.649	444.759	390.481	454.13
747	ENSMUSG00000005899	Smpd4	77626	sphingomyelin phosphodiesterase 4 [Source:MGI Symbol;Acc:MGI:1924876]	940.649	0.0657294	0.145812	0.45078	0.652148	0.873348	996.739	908.06	968.857	994.178	834.878	917.062	957.886	915.373
748	ENSMUSG00000005907	Pex1	71382	peroxisomal biogenesis factor 1 [Source:MGI Symbol;Acc:MGI:1918632]	977.472	0.413837	0.378995	1.09193	0.274862	0.628019	904.178	1508.52	1507.76	572.899	1244.68	1124.45	1306.82	980.676
749	ENSMUSG00000005936	Kctd20	66989	potassium channel tetramerisation domain containing 20 [Source:MGI Symbol;Acc:MGI:1914239]	1461.94	-0.143465	0.132881	-1.07965	0.280298	0.633458	1376.73	1376.84	1315.63	1335.07	1512.14	1646.18	1356.4	1497.8
750	ENSMUSG00000005949	Ctns	83429	cystinosis, nephropathic [Source:MGI Symbol;Acc:MGI:1932872]	408.157	0.0850482	0.227899	0.373185	0.709011	0.899184	460.858	504.595	380.748	429.42	456.604	384	448.734	423.341
751	ENSMUSG00000005951	Shpk	74637	sedoheptulokinase [Source:MGI Symbol;Acc:MGI:1921887]	97.5869	-0.427846	0.357865	-1.19555	0.231871	0.58898	88.664	86.3816	80.8357	93.6176	158.57	92.3544	85.2938	114.847
752	ENSMUSG00000005958	Ephb3	13845	Eph receptor B3 [Source:MGI Symbol;Acc:MGI:104770]	116.219	-0.0947266	0.225668	-0.41976	0.674661	0.883407	99.3816	126.412	100.752	117.022	125.136	106.937	108.849	116.365
753	ENSMUSG00000005968	Tuft1	22156	tuftelin 1 [Source:MGI Symbol;Acc:MGI:109572]	147.092	-0.239951	0.293846	-0.816588	0.414164	0.746063	138.355	102.183	104.266	168.919	137.554	102.076	114.935	136.183
754	ENSMUSG00000005973	Rcn1	19672	reticulocalbin 1 [Source:MGI Symbol;Acc:MGI:104559]	2218.96	-0.15061	0.200222	-0.752216	0.451921	0.771207	1902.87	1747.65	2232.94	2609.08	1925.76	1996.15	1961.15	2177
755	ENSMUSG00000005980	Dnase1	13419	deoxyribonuclease I [Source:MGI Symbol;Acc:MGI:103157]	52.8221	-0.692479	0.367673	-1.88341	0.0596448	0.327102	30.2042	32.6565	48.0328	60.0374	72.5981	46.1772	36.9645	59.6042
756	ENSMUSG00000005981	Trap1	68015	TNF receptor-associated protein 1 [Source:MGI Symbol;Acc:MGI:1915265]	1905.07	-0.10581	0.216636	-0.488425	0.625249	0.863773	1980.81	1970.98	1432.78	1499.92	2025.1	2269.16	1794.86	1931.39
757	ENSMUSG00000005982	Naa60	74763	N(alpha)-acetyltransferase 60, NatF catalytic subunit [Source:MGI Symbol;Acc:MGI:1922013]	646.131	-0.0888296	0.276965	-0.320725	0.748419	0.915352	704.44	653.129	527.189	464.018	752.728	787.442	628.253	668.063
758	ENSMUSG00000005983	1700037C18Rik	73261	RIKEN cDNA 1700037C18 gene [Source:MGI Symbol;Acc:MGI:1920511]	49.4647	0.154814	0.372084	0.416073	0.677356	0.885124	50.6652	43.1908	62.0912	61.0549	48.7171	30.7848	51.9824	46.8523
759	ENSMUSG00000005986	Ankrd13d	68423	ankyrin repeat domain 13 family, member D [Source:MGI Symbol;Acc:MGI:1915673]	117.958	0.0850946	0.256997	0.331111	0.740561	0.913125	138.355	112.717	155.814	139.409	137.554	106.937	135.629	127.967
760	ENSMUSG00000006005	Tpr	108989	translocated promoter region, nuclear basket protein [Source:MGI Symbol;Acc:MGI:1922066]	2504.89	-0.219686	0.147969	-1.48468	0.13763	0.469908	2305.26	2278.58	2157.96	2463.57	2456.87	2929.42	2247.27	2616.62
761	ENSMUSG00000006010	BC003331	226499	cDNA sequence BC003331 [Source:MGI Symbol;Acc:MGI:2385108]	964.878	0.4245	0.14485	2.93062	0.0033829	0.0912316	1209.14	1135.6	1199.65	951.44	896.013	794.733	1181.46	880.729
762	ENSMUSG00000006014	Prg4	96875	proteoglycan 4 (megakaryocyte stimulating factor, articular superficial zone protein) [Source:MGI Symbol;Acc:MGI:1891344]	85.6746	0.189078	0.462768	0.408581	0.682847	0.887481	53.5881	154.855	93.7226	72.2484	82.1505	110.177	100.722	88.192
763	ENSMUSG00000006019	Dhx34	71723	DEAH (Asp-Glu-Ala-His) box polypeptide 34 [Source:MGI Symbol;Acc:MGI:1918973]	588.467	0.20589	0.379804	0.542095	0.587753	0.845757	665.467	489.847	563.507	602.409	471.888	416.405	572.94	496.9
764	ENSMUSG00000006021	Kptn	70394	kaptin [Source:MGI Symbol;Acc:MGI:1890380]	273.095	0.233464	0.184529	1.26519	0.205804	0.559033	295.222	340.259	335.058	315.451	269.377	241.418	323.513	275.415
765	ENSMUSG00000006024	Napa	108124	N-ethylmaleimide sensitive fusion protein attachment protein alpha [Source:MGI Symbol;Acc:MGI:104563]	1803.7	0.246735	0.118714	2.07839	0.0376731	0.27043	1949.63	2036.29	1951.77	1654.59	1757.64	1592.71	1979.23	1668.31
766	ENSMUSG00000006050	Sra1	24068|225372	steroid receptor RNA activator 1 [Source:MGI Symbol;Acc:MGI:1344414]|steroid receptor RNA activator 1 [Source:MGI Symbol;Acc:MGI:1344414]	1006.74	0.549933	0.208098	2.64266	0.00822575	0.134827	1207.19	1349.45	1150.44	796.767	918.939	816.607	1235.7	844.104
767	ENSMUSG00000006057	Atp5g1	11951	ATP synthase, H+ transporting, mitochondrial F0 complex, subunit C1 (subunit 9) [Source:MGI Symbol;Acc:MGI:107653]	871.689	0.316612	0.211068	1.50005	0.133603	0.46325	1019.15	1150.35	1013.38	803.89	836.789	914.632	1060.96	851.77
768	ENSMUSG00000006058	Snf8	27681	SNF8, ESCRT-II complex subunit, homolog (S. cerevisiae) [Source:MGI Symbol;Acc:MGI:1343161]	711.098	0.185695	0.188228	0.986542	0.323867	0.675036	732.696	856.442	759.153	623.778	736.489	703.999	782.764	688.089
769	ENSMUSG00000006095	Tbcb	66411	tubulin folding cofactor B [Source:MGI Symbol;Acc:MGI:1913661]	684.38	0.331725	0.155104	2.13873	0.0324576	0.252507	734.645	824.839	753.295	663.464	581.74	593.012	770.926	612.739
770	ENSMUSG00000006127	Inpp5k	19062	inositol polyphosphate 5-phosphatase K [Source:MGI Symbol;Acc:MGI:1194899]	793.063	0.0565676	0.15318	0.369288	0.711913	0.900812	944.126	866.976	800.156	867.998	852.072	792.303	870.419	837.458
771	ENSMUSG00000006134	Crkl	12929	v-crk avian sarcoma virus CT10 oncogene homolog-like [Source:MGI Symbol;Acc:MGI:104686]	1227.59	-0.202271	0.145052	-1.39447	0.163175	0.50416	1121.45	1152.46	1022.75	1145.8	1245.63	1400.71	1098.89	1264.05
772	ENSMUSG00000006169	Clint1	216705	clathrin interactor 1 [Source:MGI Symbol;Acc:MGI:2144243]	2446.39	-0.418956	0.165921	-2.52504	0.0115685	0.156739	1851.23	2001.53	1750.27	2046.36	2522.78	2920.5	1867.67	2496.55
773	ENSMUSG00000006191	Cdkal1	68916	CDK5 regulatory subunit associated protein 1-like 1 [Source:MGI Symbol;Acc:MGI:1921765]	304.034	-0.0392458	0.186996	-0.209875	0.833765	0.945339	333.221	284.427	305.77	367.347	277.019	305.417	307.806	316.595
774	ENSMUSG00000006205	Htra1	56213	HtrA serine peptidase 1 [Source:MGI Symbol;Acc:MGI:1929076]	6731.51	-0.328822	0.34081	-0.964822	0.334634	0.68324	4771.29	8233.64	4682.61	4988.19	7919.88	9306.73	5895.85	7404.93
775	ENSMUSG00000006215	Zbtb17	22642	zinc finger and BTB domain containing 17 [Source:MGI Symbol;Acc:MGI:107410]	440.048	-0.0554621	0.15782	-0.351427	0.725268	0.905771	481.319	384.504	395.978	429.42	452.783	430.177	420.6	437.46
776	ENSMUSG00000006219	Fblim1	74202	filamin binding LIM protein 1 [Source:MGI Symbol;Acc:MGI:1921452]	853.952	-0.223865	0.176215	-1.2704	0.203941	0.556819	682.031	710.015	814.215	781.503	974.343	819.847	735.42	858.565
777	ENSMUSG00000006221	Hspb7	29818	heat shock protein family, member 7 (cardiovascular) [Source:MGI Symbol;Acc:MGI:1352494]	49.0496	-0.654077	0.444855	-1.47031	0.141477	0.475758	19.4866	48.458	19.916	37.6506	54.4486	46.1772	29.2869	46.0921
778	ENSMUSG00000006235	Epor	13857	erythropoietin receptor [Source:MGI Symbol;Acc:MGI:95408]	37.0681	0.818737	0.500896	1.63455	0.102144	0.409588	70.1517	38.9771	57.4051	24.422	45.8514	24.3038	55.5113	31.5257
779	ENSMUSG00000006241	Ccdc159	67119	coiled-coil domain containing 159 [Source:MGI Symbol;Acc:MGI:1914369]	114.94	0.213736	0.280248	0.762665	0.445663	0.767076	132.509	126.412	139.412	86.4945	124.181	132.051	132.778	114.242
780	ENSMUSG00000006262	Mob1b	68473	MOB kinase activator 1B [Source:MGI Symbol;Acc:MGI:1915723]	1061.33	-0.441917	0.229596	-1.92476	0.0542592	0.312187	867.154	879.618	699.405	796.767	1181.63	1344	815.392	1107.47
781	ENSMUSG00000006273	Atp6v1b2	11966	ATPase, H+ transporting, lysosomal V1 subunit B2 [Source:MGI Symbol;Acc:MGI:109618]	1595.6	-0.242468	0.192414	-1.26014	0.20762	0.561652	1406.93	1339.97	1276.97	1297.42	1765.28	1697.21	1341.29	1586.64
782	ENSMUSG00000006276	Eps15l1	13859	epidermal growth factor receptor pathway substrate 15-like 1 [Source:MGI Symbol;Acc:MGI:104582]	1287.17	-0.106146	0.16263	-0.652684	0.51396	0.808141	1140.94	1145.08	1388.27	1312.68	1377.45	1263.8	1224.76	1317.98
783	ENSMUSG00000006281	Tep1	21745	telomerase associated protein 1 [Source:MGI Symbol;Acc:MGI:109573]	651.927	-0.318451	0.221622	-1.43691	0.150743	0.488075	483.268	607.832	510.788	515.914	750.817	729.923	533.962	665.552
784	ENSMUSG00000006288	Ttc5	219022	tetratricopeptide repeat domain 5 [Source:MGI Symbol;Acc:MGI:2683584]	921.849	0.0286263	0.194894	0.146882	0.883225	0.961909	1041.56	886.992	1011.03	1168.18	906.521	808.506	979.861	961.07
785	ENSMUSG00000006289	Osgep	66246	O-sialoglycoprotein endopeptidase [Source:MGI Symbol;Acc:MGI:1913496]	551.304	0.131462	0.170561	0.770766	0.440846	0.764378	556.342	636.274	666.602	553.565	528.247	614.075	619.739	565.296
786	ENSMUSG00000006299	Aamp	227290	angio-associated migratory protein [Source:MGI Symbol;Acc:MGI:107809]	1842.11	0.125657	0.11649	1.07869	0.280724	0.63357	1878.51	2019.43	1821.73	1785.86	1737.58	1719.9	1906.56	1747.78
787	ENSMUSG00000006301	Tmbim1	69660	transmembrane BAX inhibitor motif containing 1 [Source:MGI Symbol;Acc:MGI:1916910]	884.915	-0.245707	0.147543	-1.66532	0.0958489	0.399819	753.157	722.656	706.434	762.169	948.551	876.556	727.416	862.426
788	ENSMUSG00000006304	Arpc2	76709	actin related protein 2/3 complex, subunit 2 [Source:MGI Symbol;Acc:MGI:1923959]	2610.43	0.10832	0.154909	0.69925	0.484396	0.790723	2543	2977.01	2306.75	2217.31	2475.02	2568.1	2608.92	2420.14
789	ENSMUSG00000006307	Kmt2b	75410	lysine (K)-specific methyltransferase 2B [Source:MGI Symbol;Acc:MGI:109565]	1999.87	-0.137516	0.174684	-0.787226	0.43115	0.758205	1676.82	2027.86	1769.01	1719.71	2085.28	2214.88	1824.57	2006.63
790	ENSMUSG00000006313	Upk1a	109637	uroplakin 1A [Source:MGI Symbol;Acc:MGI:98911]	61.5894	0.165353	0.678183	0.243817	0.807372	0.935817	26.3069	23.1756	23.4306	26.4571	20.06	18.6329	24.3044	21.7167
791	ENSMUSG00000006315	Tmem147	69804	transmembrane protein 147 [Source:MGI Symbol;Acc:MGI:1915011]	863.796	0.293031	0.266727	1.09862	0.271934	0.625629	751.208	1232.52	913.795	681.78	782.34	900.05	965.84	788.057
792	ENSMUSG00000006333	Rps9	76846	ribosomal protein S9 [Source:MGI Symbol;Acc:MGI:1924096]	9800.04	0.0731852	0.180496	0.405466	0.685135	0.888617	9187.93	11712.1	10240.4	11435.6	8522.63	9642.12	10380.1	9866.78
793	ENSMUSG00000006335	Tfpt	69714	TCF3 (E2A) fusion partner [Source:MGI Symbol;Acc:MGI:1916964]	270.495	0.383938	0.164932	2.32786	0.0199197	0.202224	312.76	294.962	340.916	252.36	238.81	235.747	316.212	242.306
794	ENSMUSG00000006342	Susd2	71733	sushi domain containing 2 [Source:MGI Symbol;Acc:MGI:1918983]	97.5065	0.00162467	0.229137	0.00709036	0.994343	0.998276	79.895	87.435	91.3795	78.3539	94.5686	85.0632	86.2365	85.9952
795	ENSMUSG00000006344	Ggt5	23887	gamma-glutamyltransferase 5 [Source:MGI Symbol;Acc:MGI:1346063]	349.65	-0.161247	0.301239	-0.535279	0.592457	0.848544	291.325	431.908	306.941	272.712	451.828	426.936	343.391	383.825
796	ENSMUSG00000006356	Crip2	68337	cysteine rich protein 2 [Source:MGI Symbol;Acc:MGI:1915587]	691.139	0.353287	0.209533	1.68607	0.091782	0.392829	659.621	795.343	816.558	560.688	652.428	564.658	757.174	592.591
797	ENSMUSG00000006360	Crip1	12925	cysteine-rich protein 1 (intestinal) [Source:MGI Symbol;Acc:MGI:88501]	225.942	0.279822	0.29714	0.941716	0.346338	0.694611	159.79	255.985	205.018	151.62	190.092	169.316	206.931	170.343
798	ENSMUSG00000006362	Cbfa2t3	12398	core-binding factor, runt domain, alpha subunit 2, translocated to, 3 (human) [Source:MGI Symbol;Acc:MGI:1338013]	654.353	0.00677181	0.248179	0.027286	0.978232	0.993692	627.468	497.221	571.708	457.912	632.368	597.873	565.466	562.718
799	ENSMUSG00000006369	Fbln1	14114	fibulin 1 [Source:MGI Symbol;Acc:MGI:95487]	1664.61	0.0159735	0.187978	0.0849753	0.932281	0.978957	1769.38	1187.22	1599.14	1628.13	1515.01	1363.44	1518.58	1502.19
800	ENSMUSG00000006373	Pgrmc1	53328	progesterone receptor membrane component 1 [Source:MGI Symbol;Acc:MGI:1858305]	4592.81	0.299502	0.168928	1.77295	0.0762363	0.360463	6026.23	4961.68	5221.52	4945.45	4314.81	3912.1	5403.14	4390.79
801	ENSMUSG00000006386	Tek	21687	TEK receptor tyrosine kinase [Source:MGI Symbol;Acc:MGI:98664]	460.767	-0.141204	0.285206	-0.495094	0.620534	0.861737	481.319	345.526	490.872	366.33	647.651	439.088	439.239	484.356
802	ENSMUSG00000006390	Elovl1	54325	elongation of very long chain fatty acids (FEN1/Elo2, SUR4/Elo3, yeast)-like 1 [Source:MGI Symbol;Acc:MGI:1858959]	1210.02	0.377161	0.244608	1.5419	0.123098	0.445259	1243.24	1739.22	1228.94	797.785	1128.14	1315.64	1403.8	1080.52
803	ENSMUSG00000006392	Med8	80509	mediator complex subunit 8 [Source:MGI Symbol;Acc:MGI:1915269]	549.755	0.313062	0.19469	1.608	0.107835	0.421155	541.727	644.702	612.711	448.754	437.499	560.607	599.713	482.287
804	ENSMUSG00000006395	Hyi		hydroxypyruvate isomerase (putative) [Source:MGI Symbol;Acc:MGI:1915430]	364.483	0.409162	0.258916	1.58029	0.114042	0.430975	349.784	521.45	473.299	392.787	247.407	371.848	448.178	337.347
805	ENSMUSG00000006398	Cdc20	107995	cell division cycle 20 [Source:MGI Symbol;Acc:MGI:1859866]	432.279	-0.165639	0.221444	-0.747994	0.454464	0.771687	400.45	337.099	445.182	518.967	384.006	423.696	394.244	442.223
806	ENSMUSG00000006403	Adamts4	240913	a disintegrin-like and metallopeptidase (reprolysin type) with thrombospondin type 1 motif, 4 [Source:MGI Symbol;Acc:MGI:1339949]	258.719	-0.250476	0.590718	-0.424019	0.671552	0.882026	55.5368	79.0076	71.4635	61.0549	89.7924	93.9746	68.6693	81.6073
807	ENSMUSG00000006411	Nectin4	71740	nectin cell adhesion molecule 4 [Source:MGI Symbol;Acc:MGI:1918990]	30.6013	-0.34842	0.815856	-0.427061	0.669335	0.881479	4.87165	8.42747	5.85766	5.08791	8.59714	10.5316	6.38559	8.07223
808	ENSMUSG00000006412	Pfdn2	18637	prefoldin 2 [Source:MGI Symbol;Acc:MGI:1276111]	704.218	0.424049	0.179501	2.36238	0.0181583	0.194662	813.565	829.053	864.591	728.589	589.382	551.696	835.736	623.222
809	ENSMUSG00000006418	Rnf114	81018	ring finger protein 114 [Source:MGI Symbol;Acc:MGI:1933159]	1154.5	-0.117031	0.162273	-0.721197	0.470788	0.782259	1184.79	962.839	1116.47	1242.47	1183.54	1114.73	1088.03	1180.25
810	ENSMUSG00000006423	C330007P06Rik	77644	RIKEN cDNA C330007P06 gene [Source:MGI Symbol;Acc:MGI:1924894]	892.54	-0.22856	0.151982	-1.50386	0.132618	0.461562	858.385	846.961	691.204	862.91	953.328	992.404	798.85	936.214
811	ENSMUSG00000006435	Neurl1a	18011	neuralized E3 ubiquitin protein ligase 1A [Source:MGI Symbol;Acc:MGI:1334263]	84.1738	-0.0168374	0.415219	-0.0405506	0.967654	0.989483	38.9732	66.3664	87.8649	39.6857	74.5086	80.2025	64.4015	64.7989
812	ENSMUSG00000006442	Srm	20810	spermidine synthase [Source:MGI Symbol;Acc:MGI:102690]	678.403	-0.180602	0.266214	-0.67841	0.497512	0.799693	494.96	629.954	658.401	751.993	548.307	720.202	594.438	673.501
813	ENSMUSG00000006445	Epha2	13836	Eph receptor A2 [Source:MGI Symbol;Acc:MGI:95278]	237.613	0.227705	0.614637	0.37047	0.711032	0.900351	135.432	278.107	114.81	45.7912	235.944	169.316	176.116	150.35
814	ENSMUSG00000006456	Rbm14	56275	RNA binding motif protein 14 [Source:MGI Symbol;Acc:MGI:1929092]	532.001	0.0337669	0.160803	0.209989	0.833676	0.945339	492.037	499.328	563.507	542.371	444.186	531.443	518.29	506
815	ENSMUSG00000006457	Actn3	11474	actinin alpha 3 [Source:MGI Symbol;Acc:MGI:99678]	103.552	0.417114	0.727586	0.573284	0.566452	0.835179	41.8962	41.0839	33.9744	8.14066	53.4933	25.924	38.9849	29.186
816	ENSMUSG00000006463	Zdhhc24	70605	zinc finger, DHHC domain containing 24 [Source:MGI Symbol;Acc:MGI:1917855]	438.803	0.1671	0.208742	0.800511	0.423415	0.752414	428.705	539.358	453.383	350.048	485.261	430.177	473.815	421.829
817	ENSMUSG00000006464	Bbs1	52028	Bardet-Biedl syndrome 1 (human) [Source:MGI Symbol;Acc:MGI:1277215]	226.069	-0.198059	0.22541	-0.87866	0.379586	0.721384	241.634	150.641	164.014	215.727	213.018	210.633	185.43	213.126
818	ENSMUSG00000006471	Ndor1	78797	NADPH dependent diflavin oxidoreductase 1 [Source:MGI Symbol;Acc:MGI:1926047]	228.237	0.0249477	0.178242	0.139965	0.888687	0.963792	248.454	227.542	217.905	210.64	240.72	230.886	231.3	227.415
819	ENSMUSG00000006476	Nsmf	56876	NMDA receptor synaptonuclear signaling and neuronal migration factor [Source:MGI Symbol;Acc:MGI:1861755]	1050.99	0.0703975	0.15393	0.457335	0.64743	0.871837	1195.5	1054.49	1011.03	1057.27	1085.15	964.86	1087.01	1035.76
820	ENSMUSG00000006494	Pdk1	228026	pyruvate dehydrogenase kinase, isoenzyme 1 [Source:MGI Symbol;Acc:MGI:1926119]	474.921	-0.207587	0.270141	-0.768439	0.442226	0.765263	539.779	292.855	517.817	601.391	447.051	511.189	450.15	519.877
821	ENSMUSG00000006498	Ptbp1	19205	polypyrimidine tract binding protein 1 [Source:MGI Symbol;Acc:MGI:97791]	3681.29	-0.281185	0.170962	-1.64472	0.100027	0.406113	2987.3	3546.91	2687.49	3200.3	3751.22	4253.97	3073.9	3735.16
822	ENSMUSG00000006517	Mvd	192156	mevalonate (diphospho) decarboxylase [Source:MGI Symbol;Acc:MGI:2179327]	954.019	0.932328	0.46692	1.99676	0.0458514	0.290446	1226.68	1449.53	1387.09	247.273	725.026	1156.05	1354.43	709.449
823	ENSMUSG00000006519	Cyba	13057	cytochrome b-245, alpha polypeptide [Source:MGI Symbol;Acc:MGI:1316658]	266.295	0.0516493	0.275638	0.187381	0.851362	0.951465	202.661	297.068	264.766	217.763	249.317	269.772	254.832	245.617
824	ENSMUSG00000006522	Itih3	16426	inter-alpha trypsin inhibitor, heavy chain 3 [Source:MGI Symbol;Acc:MGI:96620]	56.5943	0.676533	0.394742	1.71386	0.0865545	0.383788	80.8694	48.458	111.296	52.9143	49.6724	47.7974	80.2076	50.128
825	ENSMUSG00000006526	Tmem110	69179	transmembrane protein 110 [Source:MGI Symbol;Acc:MGI:1921500]	338.908	-0.310986	0.201021	-1.54704	0.121855	0.443646	289.376	304.443	296.398	327.662	401.2	375.088	296.739	367.983
826	ENSMUSG00000006527	Sfmbt1	54650	Scm-like with four mbt domains 1 [Source:MGI Symbol;Acc:MGI:1859609]	632.794	-0.386118	0.198035	-1.94975	0.0512061	0.305295	547.573	511.969	514.303	602.409	746.996	707.24	524.615	685.548
827	ENSMUSG00000006538	Ihh	16147	Indian hedgehog [Source:MGI Symbol;Acc:MGI:96533]	405.166	0.0809317	0.210505	0.384464	0.700635	0.895226	390.706	290.748	329.201	293.064	394.513	268.962	336.885	318.846
828	ENSMUSG00000006575	Rundc3a	51799	RUN domain containing 3A [Source:MGI Symbol;Acc:MGI:1858752]	143.166	0.334991	0.478572	0.69998	0.48394	0.790534	181.225	225.435	117.153	65.1253	203.466	146.633	174.604	138.408
829	ENSMUSG00000006576	Slc4a3	20536	solute carrier family 4 (anion exchanger), member 3 [Source:MGI Symbol;Acc:MGI:109350]	1267.4	0.286687	0.256526	1.11758	0.263748	0.618177	1284.17	1663.37	1197.31	1024.71	1353.57	1019.95	1381.62	1132.74
830	ENSMUSG00000006585	Cdt1	67177	chromatin licensing and DNA replication factor 1 [Source:MGI Symbol;Acc:MGI:1914427]	250.315	-0.308082	0.25966	-1.18648	0.235431	0.593029	240.659	171.71	236.649	305.275	213.018	285.164	216.34	267.819
831	ENSMUSG00000006586	Runx1t1	12395	runt-related transcription factor 1; translocated to, 1 (cyclin D-related) [Source:MGI Symbol;Acc:MGI:104793]	142.033	-0.408065	0.316653	-1.28868	0.197509	0.548412	117.894	100.076	178.073	198.429	165.256	161.215	132.014	174.967
832	ENSMUSG00000006589	Aprt	11821	adenine phosphoribosyl transferase [Source:MGI Symbol;Acc:MGI:88061]	455.306	0.183262	0.244259	0.75028	0.453086	0.771687	397.527	575.175	490.872	437.56	407.887	443.139	487.858	429.529
833	ENSMUSG00000006599	Gtf2h1	14884	general transcription factor II H, polypeptide 1 [Source:MGI Symbol;Acc:MGI:1277216]	761.452	-0.125476	0.130842	-0.958991	0.337563	0.686365	763.875	766.9	664.259	807.96	783.295	804.455	731.678	798.57
834	ENSMUSG00000006611	Hfe	15216	hemochromatosis [Source:MGI Symbol;Acc:MGI:109191]	251.131	-0.219971	0.224135	-0.981422	0.326385	0.67727	291.325	205.42	263.595	286.958	298.99	299.747	253.446	295.231
835	ENSMUSG00000006641	Slc5a6	330064	solute carrier family 5 (sodium-dependent vitamin transporter), member 6 [Source:MGI Symbol;Acc:MGI:2660847]	168.682	-0.101166	0.236025	-0.428623	0.668198	0.880468	163.687	150.641	171.044	127.198	187.227	204.962	161.791	173.129
836	ENSMUSG00000006642	Tcf23	69852	transcription factor 23 [Source:MGI Symbol;Acc:MGI:1934960]	147.297	-1.02394	0.357587	-2.86347	0.00419028	0.0978735	85.741	104.29	56.2335	98.7055	160.48	241.418	82.0882	166.868
837	ENSMUSG00000006651	Aplp1	11803	amyloid beta (A4) precursor-like protein 1 [Source:MGI Symbol;Acc:MGI:88046]	209.07	0.59972	0.513744	1.16735	0.243069	0.599085	406.296	124.305	370.204	235.062	289.437	70.481	300.268	198.327
838	ENSMUSG00000006673	Qrich1	69232	glutamine-rich 1 [Source:MGI Symbol;Acc:MGI:1916482]	2036.37	0.0434755	0.111165	0.391091	0.69573	0.89327	2204.91	1995.2	2039.64	2009.73	2007.91	2037.47	2079.92	2018.37
839	ENSMUSG00000006675	P4htm	74443	prolyl 4-hydroxylase, transmembrane (endoplasmic reticulum) [Source:MGI Symbol;Acc:MGI:1921693]	107.273	0.0258708	0.260582	0.099281	0.920915	0.975446	125.689	95.8625	120.668	143.479	94.5686	98.8354	114.073	112.294
840	ENSMUSG00000006676	Usp19	71472	ubiquitin specific peptidase 19 [Source:MGI Symbol;Acc:MGI:1918722]	4196.01	-0.120742	0.186994	-0.645699	0.518474	0.81111	3645.94	4263.25	3572	3243.04	4617.62	4621.77	3827.06	4160.81
841	ENSMUSG00000006678	Pola1	18968	polymerase (DNA directed), alpha 1 [Source:MGI Symbol;Acc:MGI:99660]	349.974	-0.671632	0.246306	-2.72682	0.0063947	0.120209	284.504	189.618	312.799	492.51	329.557	430.987	262.307	417.685
842	ENSMUSG00000006699	Cdc42	12540	cell division cycle 42 [Source:MGI Symbol;Acc:MGI:106211]	6543.7	-0.0496958	0.169335	-0.293477	0.769158	0.921324	6147.05	6851.54	5589.38	5312.8	7120.34	6805.87	6195.99	6413
843	ENSMUSG00000006705	Pknox1	18771	Pbx/knotted 1 homeobox [Source:MGI Symbol;Acc:MGI:1201409]	628.778	-0.112809	0.171072	-0.659421	0.509625	0.805625	561.214	502.488	550.62	559.67	543.53	641.62	538.107	581.607
844	ENSMUSG00000006715	Gmnn	57441	geminin [Source:MGI Symbol;Acc:MGI:1927344]	198.744	0.361452	0.300435	1.20309	0.22894	0.585232	205.584	258.091	213.219	211.657	134.689	180.658	225.631	175.668
845	ENSMUSG00000006717	Acot13	66834	acyl-CoA thioesterase 13 [Source:MGI Symbol;Acc:MGI:1914084]	333.904	0.790451	0.26473	2.98588	0.00282765	0.0825798	318.606	508.809	556.478	269.659	256.004	273.823	461.297	266.495
846	ENSMUSG00000006720	Zfp184	193452	zinc finger protein 184 (Kruppel-like) [Source:MGI Symbol;Acc:MGI:1922244]	132.338	-0.489933	0.250433	-1.95634	0.0504247	0.302322	122.766	88.4885	117.153	177.059	128.002	156.354	109.469	153.805
847	ENSMUSG00000006728	Cdk4	12567	cyclin-dependent kinase 4 [Source:MGI Symbol;Acc:MGI:88357]	3387.9	0.0728467	0.188216	0.387038	0.698728	0.894619	3565.07	3571.14	3621.21	4102.89	2789.3	3336.1	3585.81	3409.43
848	ENSMUSG00000006731	B4galnt1	14421	beta-1,4-N-acetyl-galactosaminyl transferase 1 [Source:MGI Symbol;Acc:MGI:1342057]	96.4005	-0.576278	0.499728	-1.15318	0.248836	0.604567	65.2801	73.7404	48.0328	40.7033	155.704	82.6328	62.3511	93.0133
849	ENSMUSG00000006732	Mettl1	17299	methyltransferase like 1 [Source:MGI Symbol;Acc:MGI:1339986]	525.781	0.192949	0.263446	0.732406	0.463921	0.77887	483.268	580.442	569.365	598.338	390.692	439.898	544.358	476.31
850	ENSMUSG00000006736	Tspan31	67125	tetraspanin 31 [Source:MGI Symbol;Acc:MGI:1914375]	1152.81	0.154556	0.176212	0.877104	0.38043	0.721646	1288.06	1238.84	1064.92	1007.41	1149.15	1070.99	1197.28	1075.85
851	ENSMUSG00000006740	Kif5b	16573	kinesin family member 5B [Source:MGI Symbol;Acc:MGI:1098268]	5856.48	0.257125	0.16502	1.55815	0.119198	0.439402	6386.73	7084.35	5359.76	4984.12	5429.57	5343.59	6276.95	5252.43
852	ENSMUSG00000006763	Saal1	78935	serum amyloid A-like 1 [Source:MGI Symbol;Acc:MGI:1926185]	375.432	-0.0434922	0.151562	-0.286959	0.774143	0.923371	368.297	356.061	387.777	372.435	385.916	387.24	370.712	381.864
853	ENSMUSG00000006782	Cnp	12799	2',3'-cyclic nucleotide 3' phosphodiesterase [Source:MGI Symbol;Acc:MGI:88437]	320.933	0.0478039	0.22219	0.215149	0.829651	0.944274	282.556	262.305	322.171	283.906	303.766	251.139	289.011	279.603
854	ENSMUSG00000006784	Ttc25	74407	tetratricopeptide repeat domain 25 [Source:MGI Symbol;Acc:MGI:1921657]	70.9845	0.160359	0.680758	0.23556	0.813774	0.938652	25.3326	21.0687	29.2883	28.4923	12.4181	26.7342	25.2299	22.5482
855	ENSMUSG00000006800	Sulf2	72043	sulfatase 2 [Source:MGI Symbol;Acc:MGI:1919293]	7387.78	-0.366666	0.166745	-2.19896	0.0278807	0.235713	5453.32	6550.25	5666.7	7569.8	7295.15	7918.17	5890.09	7594.37
856	ENSMUSG00000006818	Sod2	20656	superoxide dismutase 2, mitochondrial [Source:MGI Symbol;Acc:MGI:98352]	1915.26	0.548598	0.235801	2.32653	0.0199902	0.202224	1936.97	3010.72	2484.82	1352.37	1763.37	1964.56	2477.5	1693.43
857	ENSMUSG00000006850	Tmco6	71983	transmembrane and coiled-coil domains 6 [Source:MGI Symbol;Acc:MGI:1919233]	172.007	0.195623	0.243894	0.802081	0.422506	0.751648	195.84	144.32	189.788	132.286	161.435	168.506	176.65	154.076
858	ENSMUSG00000006906	Stambp	70527	STAM binding protein [Source:MGI Symbol;Acc:MGI:1917777]	563.792	0.127553	0.181814	0.701558	0.482955	0.790021	643.058	641.541	575.222	609.532	573.143	520.911	619.94	567.862
859	ENSMUSG00000006920	Ezh1	14055	enhancer of zeste 1 polycomb repressive complex 2 subunit [Source:MGI Symbol;Acc:MGI:1097695]	1438.08	-0.357042	0.239163	-1.49288	0.135469	0.466318	1521.9	1189.33	1013.38	1289.28	1883.73	1598.38	1241.54	1590.46
860	ENSMUSG00000006930	Hap1	15114	huntingtin-associated protein 1 [Source:MGI Symbol;Acc:MGI:1261831]	232.828	-0.214977	0.241009	-0.891987	0.3724	0.715398	215.327	178.03	206.19	241.167	214.929	239.797	199.849	231.964
861	ENSMUSG00000006931	P3h4	66180	prolyl 3-hydroxylase family member 4 (non-enzymatic) [Source:MGI Symbol;Acc:MGI:1913430]	1373.13	0.348012	0.271567	1.28149	0.20002	0.552052	1505.34	2096.33	1450.36	1216.01	1226.53	1526.28	1684.01	1322.94
862	ENSMUSG00000006932	Ctnnb1	12387	catenin (cadherin associated protein), beta 1 [Source:MGI Symbol;Acc:MGI:88276]	7189.05	-0.306025	0.238579	-1.2827	0.199597	0.551227	6149.97	7339.28	5071.56	5435.93	7587.46	9922.42	6186.94	7648.6
863	ENSMUSG00000006941	Eif1b	68969	eukaryotic translation initiation factor 1B [Source:MGI Symbol;Acc:MGI:1916219]	623.786	0.310083	0.233313	1.32905	0.183833	0.53275	641.109	775.328	831.788	708.237	539.71	565.468	749.408	604.472
864	ENSMUSG00000006958	Chrd	12667	chordin [Source:MGI Symbol;Acc:MGI:1313268]	46.2274	0.387609	0.405212	0.956559	0.33879	0.687242	65.2801	48.458	55.062	23.4044	59.2248	46.1772	56.2667	42.9354
865	ENSMUSG00000006998	Psmd2	21762	proteasome (prosome, macropain) 26S subunit, non-ATPase, 2 [Source:MGI Symbol;Acc:MGI:1096584]	3454.79	-0.329713	0.217934	-1.5129	0.130305	0.457746	2674.54	3145.55	2378.21	2543.96	3480.89	4277.46	2732.77	3434.1
866	ENSMUSG00000007029	Vars	22321	valyl-tRNA synthetase [Source:MGI Symbol;Acc:MGI:90675]	1184.85	-0.118516	0.209669	-0.565253	0.571902	0.838679	994.791	1204.08	995.802	1077.62	1115.72	1274.33	1064.89	1155.89
867	ENSMUSG00000007035	Msh5	17687	mutS homolog 5 [Source:MGI Symbol;Acc:MGI:1329021]	72.3565	-0.0720338	0.346002	-0.208189	0.835081	0.946048	43.8448	77.9541	93.7226	88.5297	80.24	57.5189	71.8405	75.4295
868	ENSMUSG00000007036	Abhd16a	193742	abhydrolase domain containing 16A [Source:MGI Symbol;Acc:MGI:99476]	707.403	0.0228098	0.146742	0.155442	0.876473	0.960175	718.081	747.938	725.178	683.815	763.235	709.67	730.399	718.907
869	ENSMUSG00000007038	Neu1	18010	neuraminidase 1 [Source:MGI Symbol;Acc:MGI:97305]	567.055	0.284522	0.188997	1.50543	0.132213	0.460928	710.286	704.748	605.682	452.824	656.249	550.075	673.572	553.049
870	ENSMUSG00000007039	Ddah2	51793	dimethylarginine dimethylaminohydrolase 2 [Source:MGI Symbol;Acc:MGI:1859016]	479.824	-0.0978314	0.21887	-0.446985	0.654886	0.874079	410.193	425.587	589.281	563.741	562.635	398.582	475.02	508.319
871	ENSMUSG00000007041	Clic1	114584	chloride intracellular channel 1 [Source:MGI Symbol;Acc:MGI:2148924]	1708.26	0.279536	0.23754	1.1768	0.239276	0.594816	1690.46	2221.69	1538.22	1204.82	1772.92	1512.51	1816.79	1496.75
872	ENSMUSG00000007050	Lsm2	27756	LSM2 homolog, U6 small nuclear RNA and mRNA degradation associated [Source:MGI Symbol;Acc:MGI:90676]	402.242	0.226957	0.22143	1.02496	0.305383	0.658678	378.04	475.099	490.872	438.578	341.02	368.607	448.004	382.735
873	ENSMUSG00000007080	Pole	18973	polymerase (DNA directed), epsilon [Source:MGI Symbol;Acc:MGI:1196391]	383.873	-0.597263	0.310594	-1.92297	0.0544841	0.312672	376.091	192.778	354.974	589.18	331.468	477.164	307.948	465.937
874	ENSMUSG00000007097	Atp1a2	98660	ATPase, Na+/K+ transporting, alpha 2 polypeptide [Source:MGI Symbol;Acc:MGI:88106]	549.328	0.043627	0.297597	0.146597	0.88345	0.961942	484.242	656.29	671.288	564.758	614.218	578.43	603.94	585.802
875	ENSMUSG00000007207	Stx1a	20907	syntaxin 1A (brain) [Source:MGI Symbol;Acc:MGI:109355]	668.97	0.758178	0.168986	4.48662	7.23614e-06	0.00380388	872.025	790.076	1052.04	552.547	564.546	487.696	904.712	534.93
876	ENSMUSG00000007216	Zfp775	243372	zinc finger protein 775 [Source:MGI Symbol;Acc:MGI:2683557]	131.954	-0.23672	0.335631	-0.705298	0.480625	0.788808	88.664	140.107	127.697	159.76	122.27	137.721	118.823	139.917
877	ENSMUSG00000007279	Scube2	56788	signal peptide, CUB domain, EGF-like 2 [Source:MGI Symbol;Acc:MGI:1928765]	256.24	-1.40767	0.482553	-2.91712	0.0035328	0.0929191	188.046	99.0228	103.095	296.117	461.38	278.683	130.054	345.393
878	ENSMUSG00000007338	Mrpl49	18120	mitochondrial ribosomal protein L49 [Source:MGI Symbol;Acc:MGI:108180]	620.436	0.182635	0.170142	1.07342	0.283081	0.634583	648.904	763.74	646.686	667.534	539.71	607.594	686.443	604.946
879	ENSMUSG00000007379	Dennd2c	329727	DENN/MADD domain containing 2C [Source:MGI Symbol;Acc:MGI:3036254]	110.522	-0.212571	0.25721	-0.826451	0.408548	0.741915	99.3816	86.3816	118.325	134.321	119.405	98.8354	101.363	117.52
880	ENSMUSG00000007411	Mark3	17169	MAP/microtubule affinity regulating kinase 3 [Source:MGI Symbol;Acc:MGI:1341865]	1962.57	0.02381	0.121362	0.196189	0.844462	0.948827	1943.79	1950.96	1969.35	1853.02	1906.66	2007.49	1954.7	1922.39
881	ENSMUSG00000007415	Gatad1	67210	GATA zinc finger domain containing 1 [Source:MGI Symbol;Acc:MGI:1914460]	1025.33	-0.1358	0.194571	-0.697944	0.485212	0.791252	928.536	1106.11	809.529	840.523	1088.02	1195.75	948.057	1041.43
882	ENSMUSG00000007458	M6pr	17113	mannose-6-phosphate receptor, cation dependent [Source:MGI Symbol;Acc:MGI:96904]	3432.9	0.0313245	0.132102	0.237123	0.812561	0.938099	3470.56	3487.92	3072.93	3090.4	3552.53	3174.07	3343.8	3272.33
883	ENSMUSG00000007476	Lrrc8a	241296	leucine rich repeat containing 8A [Source:MGI Symbol;Acc:MGI:2652847]	393.998	0.212004	0.182795	1.15979	0.246134	0.602303	399.475	418.213	424.095	354.119	392.603	325.671	413.928	357.464
884	ENSMUSG00000007564	Ppp2r1a	51792	protein phosphatase 2, regulatory subunit A, alpha [Source:MGI Symbol;Acc:MGI:1926334]	2526.22	-0.200257	0.151754	-1.31961	0.186966	0.535398	2330.6	2400.78	2024.41	2278.37	2760.64	2722.83	2251.93	2587.28
885	ENSMUSG00000007570	Fance	72775	Fanconi anemia, complementation group E [Source:MGI Symbol;Acc:MGI:1920025]	283.146	-0.0575031	0.160962	-0.357246	0.720907	0.903865	277.684	305.496	270.624	301.204	308.542	279.493	284.601	296.413
886	ENSMUSG00000007589	Tinf2	28113	Terf1 (TRF1)-interacting nuclear factor 2 [Source:MGI Symbol;Acc:MGI:107246]	462.399	-0.0429688	0.190578	-0.225465	0.821617	0.941266	486.191	403.465	434.638	429.42	441.32	493.367	441.431	454.702
887	ENSMUSG00000007591	Tssk4	71099	testis-specific serine kinase 4 [Source:MGI Symbol;Acc:MGI:1918349]	28.3692	0.161671	0.448332	0.360606	0.718394	0.903842	40.9219	25.2824	25.7737	24.422	22.9257	34.8354	30.6593	27.3944
888	ENSMUSG00000007603	Dus3l	224907	dihydrouridine synthase 3-like (S. cerevisiae) [Source:MGI Symbol;Acc:MGI:2147092]	758.039	0.168327	0.160071	1.05158	0.292992	0.645044	803.822	904.9	719.321	796.767	661.025	703.999	809.348	720.597
889	ENSMUSG00000007610	Gtpbp3	70359	GTP binding protein 3 [Source:MGI Symbol;Acc:MGI:1917609]	425.321	0.171624	0.164812	1.04133	0.297722	0.649499	428.705	505.648	425.266	426.367	391.648	389.671	453.207	402.562
890	ENSMUSG00000007613	Tgfbr1	21812	transforming growth factor, beta receptor I [Source:MGI Symbol;Acc:MGI:98728]	3780.45	0.428204	0.28382	1.50872	0.131371	0.459764	6023.31	3212.97	3736.02	3378.37	2755.86	3507.03	4324.1	3213.76
891	ENSMUSG00000007617	Homer1	26556	homer scaffolding protein 1 [Source:MGI Symbol;Acc:MGI:1347345]	931.39	0.305345	0.26322	1.16003	0.246035	0.602159	991.868	960.732	884.507	811.013	704.966	780.151	945.702	765.377
892	ENSMUSG00000007646	Rad51c	114714	RAD51 paralog C [Source:MGI Symbol;Acc:MGI:2150020]	200.967	0.48617	0.279272	1.74085	0.0817103	0.3738	271.838	209.633	258.909	226.921	132.778	169.316	246.793	176.338
893	ENSMUSG00000007653	Gabrb2	14401	gamma-aminobutyric acid (GABA) A receptor, subunit beta 2 [Source:MGI Symbol;Acc:MGI:95620]	40.5611	0.45125	0.753061	0.599222	0.549025	0.828166	31.1786	29.4962	21.0876	22.3868	29.6124	8.10126	27.2541	20.0335
894	ENSMUSG00000007655	Cav1	12389	caveolin 1, caveolae protein [Source:MGI Symbol;Acc:MGI:102709]	2094.48	-0.462486	0.166088	-2.78458	0.00535971	0.111214	1935.02	1490.61	1743.24	2327.21	2668.94	2127.39	1722.96	2374.51
895	ENSMUSG00000007656	Arpp19	59046	cAMP-regulated phosphoprotein 19 [Source:MGI Symbol;Acc:MGI:1891691]	1135.79	-0.114406	0.131331	-0.871133	0.383682	0.72347	938.28	1116.64	1078.98	1118.32	1123.36	1149.57	1044.63	1130.42
896	ENSMUSG00000007659	Bcl2l1	12048	BCL2-like 1 [Source:MGI Symbol;Acc:MGI:88139]	678.417	-0.277681	0.197145	-1.40852	0.158979	0.498723	516.395	629.954	494.387	574.934	647.651	765.569	546.912	662.718
897	ENSMUSG00000007670	Khsrp	16549	KH-type splicing regulatory protein [Source:MGI Symbol;Acc:MGI:1336214]	2784.86	0.0199403	0.123245	0.161794	0.871468	0.958424	2567.36	2888.52	2780.05	2480.87	2878.13	2762.53	2745.31	2707.18
898	ENSMUSG00000007682	Dio2	13371	deiodinase, iodothyronine, type II [Source:MGI Symbol;Acc:MGI:1338833]	194.543	-1.27359	0.352239	-3.61571	0.000299531	0.0282168	135.432	56.8855	86.6934	164.848	228.302	281.924	93.0036	225.025
899	ENSMUSG00000007721	Ccdc124	234388	coiled-coil domain containing 124 [Source:MGI Symbol;Acc:MGI:1916403]	433.53	0.331219	0.187222	1.76912	0.0768738	0.36206	422.859	498.274	534.219	426.367	388.782	341.873	485.117	385.674
900	ENSMUSG00000007739	Cct4	12464	chaperonin containing Tcp1, subunit 4 (delta) [Source:MGI Symbol;Acc:MGI:104689]	3307.8	-0.117286	0.136102	-0.86175	0.388825	0.727637	2956.12	3059.17	3075.27	3444.52	2975.57	3439.79	3030.19	3286.63
901	ENSMUSG00000007777	0610009B22Rik	66050	RIKEN cDNA 0610009B22 gene [Source:MGI Symbol;Acc:MGI:1913300]	352.902	0.514047	0.165463	3.10672	0.00189179	0.0690948	422.859	434.015	466.27	332.749	268.422	324.86	441.048	308.677
902	ENSMUSG00000007783	Cpt1c	78070	carnitine palmitoyltransferase 1c [Source:MGI Symbol;Acc:MGI:2446526]	251.503	-0.214751	0.208065	-1.03213	0.30201	0.654392	233.839	259.145	197.989	263.554	285.616	253.569	230.324	267.58
903	ENSMUSG00000007812	Zfp655	72611	zinc finger protein 655 [Source:MGI Symbol;Acc:MGI:1919861]	947.326	-0.233209	0.160232	-1.45545	0.145546	0.48229	792.13	836.427	787.27	793.714	1007.78	1036.96	805.276	946.151
904	ENSMUSG00000007815	Rhoa	11848	ras homolog family member A [Source:MGI Symbol;Acc:MGI:1096342]	4743.59	-0.170953	0.181808	-0.940292	0.347068	0.69496	4305.56	4725.71	3822.71	3862.74	5521.28	5086.78	4284.66	4823.6
905	ENSMUSG00000007817	Zmiz1	328365	zinc finger, MIZ-type containing 1 [Source:MGI Symbol;Acc:MGI:3040693]	5666.4	-0.441735	0.379748	-1.16323	0.244735	0.600606	4016.19	6572.38	3354.1	3014.08	7710.68	8212.25	4647.55	6312.34
906	ENSMUSG00000007827	Ankrd26	232339	ankyrin repeat domain 26 [Source:MGI Symbol;Acc:MGI:1917887]	382.639	-0.0505708	0.227871	-0.221927	0.824371	0.94244	420.91	345.526	419.408	487.422	334.333	406.683	395.282	409.48
907	ENSMUSG00000007833	Aldh16a1	69748	aldehyde dehydrogenase 16 family, member A1 [Source:MGI Symbol;Acc:MGI:1916998]	463.216	-0.016163	0.186575	-0.0866305	0.930965	0.978428	427.731	534.091	456.898	502.686	444.186	487.696	472.907	478.189
908	ENSMUSG00000007836	Hnrnpa0	77134	heterogeneous nuclear ribonucleoprotein A0 [Source:MGI Symbol;Acc:MGI:1924384]	3409.95	0.0671087	0.132684	0.505778	0.613012	0.857455	3523.18	3436.3	3881.29	3853.58	3281.24	3213.77	3613.59	3449.53
909	ENSMUSG00000007837	Prrg2	65116	proline-rich Gla (G-carboxyglutamic acid) polypeptide 2 [Source:MGI Symbol;Acc:MGI:1929596]	361.234	0.161816	0.431165	0.3753	0.707438	0.898505	331.272	521.45	343.259	249.308	451.828	367.797	398.66	356.311
910	ENSMUSG00000007850	Hnrnph1	59013	heterogeneous nuclear ribonucleoprotein H1 [Source:MGI Symbol;Acc:MGI:1891925]	10430	0.213003	0.143165	1.48782	0.136798	0.469103	11305.1	11715.2	12036.3	11341	8706.04	10197.9	11685.6	10081.6
911	ENSMUSG00000007867	Ift43	76411	intraflagellar transport 43 [Source:MGI Symbol;Acc:MGI:1923661]	408.231	0.561751	0.184224	3.04928	0.00229392	0.0753666	468.653	537.251	469.784	367.347	328.602	304.607	491.896	333.519
912	ENSMUSG00000007872	Id3	15903	inhibitor of DNA binding 3 [Source:MGI Symbol;Acc:MGI:96398]	1741.27	0.296405	0.258502	1.14663	0.251536	0.60668	1822.97	2126.88	2183.74	1686.13	1963.01	1345.62	2044.53	1664.92
913	ENSMUSG00000007880	Arid1a	93760	AT rich interactive domain 1A (SWI-like) [Source:MGI Symbol;Acc:MGI:1935147]	3822.58	0.0437327	0.173028	0.25275	0.800462	0.933422	3468.61	3909.29	3854.34	3218.61	3566.86	4109.77	3744.08	3631.75
914	ENSMUSG00000007891	Ctsd	13033	cathepsin D [Source:MGI Symbol;Acc:MGI:88562]	3647.76	0.297568	0.20608	1.44395	0.148754	0.486071	3682.97	4709.9	4206.97	2714.91	3202.91	4331.74	4199.95	3416.52
915	ENSMUSG00000007892	Rplp1	56040	ribosomal protein, large, P1 [Source:MGI Symbol;Acc:MGI:1927099]	6132.45	0.212862	0.255593	0.832817	0.404948	0.739416	4882.37	8247.34	7138.15	6601.06	4951.95	5934.17	6755.95	5829.06
916	ENSMUSG00000007950	Abhd8	64296	abhydrolase domain containing 8 [Source:MGI Symbol;Acc:MGI:1918946]	475.452	-0.0894867	0.21288	-0.420362	0.674221	0.883361	445.269	493.007	405.35	380.576	495.769	552.506	447.875	476.283
917	ENSMUSG00000007987	Ift22	67286	intraflagellar transport 22 [Source:MGI Symbol;Acc:MGI:1914536]	228.499	0.0939429	0.18579	0.505641	0.613109	0.857455	238.711	227.542	223.763	195.376	220.66	230.076	230.005	215.371
918	ENSMUSG00000007989	Fzd3	14365	frizzled class receptor 3 [Source:MGI Symbol;Acc:MGI:108476]	1003.48	-0.146278	0.20781	-0.703903	0.481493	0.78963	1048.38	814.305	971.2	1153.94	946.641	1036.15	944.628	1045.58
919	ENSMUSG00000008035	Mid1ip1	68041	Mid1 interacting protein 1 (gastrulation specific G12-like (zebrafish)) [Source:MGI Symbol;Acc:MGI:1915291]	1863.29	-0.00811768	0.302187	-0.0268631	0.978569	0.993858	1935.02	1221.98	2031.44	2226.47	1610.53	1381.26	1729.48	1739.42
920	ENSMUSG00000008036	Ap2s1	232910	adaptor-related protein complex 2, sigma 1 subunit [Source:MGI Symbol;Acc:MGI:2141861]	973.974	0.603435	0.217992	2.76815	0.00563749	0.114138	1086.38	1402.12	1228.94	890.385	764.19	792.303	1239.15	815.626
921	ENSMUSG00000008090	Fgfrl1	116701	fibroblast growth factor receptor-like 1 [Source:MGI Symbol;Acc:MGI:2150920]	700.244	-0.15661	0.198387	-0.789419	0.429867	0.757346	645.006	642.595	624.427	558.653	750.817	820.658	637.343	710.042
922	ENSMUSG00000008129	4930432K21Rik	74666	RIKEN cDNA 4930432K21 gene [Source:MGI Symbol;Acc:MGI:1921916]	61.0195	-0.190896	0.283648	-0.673004	0.500945	0.801545	54.5625	49.5114	60.9197	72.2484	62.0905	54.2784	54.9979	62.8724
923	ENSMUSG00000008136	Fhl2	14200	four and a half LIM domains 2 [Source:MGI Symbol;Acc:MGI:1338762]	1066.13	-0.218965	0.393245	-0.556815	0.577654	0.841413	1073.71	671.038	1062.58	1454.13	916.073	897.619	935.776	1089.27
924	ENSMUSG00000008140	Emc10	69683	ER membrane protein complex subunit 10 [Source:MGI Symbol;Acc:MGI:1916933]	736.339	-0.211187	0.178799	-1.18114	0.237546	0.594329	671.313	664.717	558.821	599.356	843.475	750.987	631.617	731.273
925	ENSMUSG00000008153	Clstn3	232370	calsyntenin 3 [Source:MGI Symbol;Acc:MGI:2178323]	397.808	0.192858	0.984925	0.19581	0.844759	0.948928	331.272	1042.9	108.952	104.811	336.244	856.303	494.375	432.453
926	ENSMUSG00000008167	Fbxw9	68628	F-box and WD-40 domain protein 9 [Source:MGI Symbol;Acc:MGI:1915878]	340.968	0.0933072	0.158339	0.589288	0.555668	0.830314	336.144	363.435	377.233	368.365	316.184	324.86	358.937	336.47
927	ENSMUSG00000008200	Fnbp4	55935	formin binding protein 4 [Source:MGI Symbol;Acc:MGI:1860513]	2061.45	0.0958449	0.153235	0.625476	0.531659	0.817818	2277.01	2257.51	2464.9	2550.06	1939.13	2060.96	2333.14	2183.39
928	ENSMUSG00000008206	Cers4	67260	ceramide synthase 4 [Source:MGI Symbol;Acc:MGI:1914510]	628.723	0.291992	0.19248	1.517	0.129266	0.456098	721.978	622.58	886.85	679.745	573.143	569.518	743.803	607.469
929	ENSMUSG00000008226	Scrn3	74616	secernin 3 [Source:MGI Symbol;Acc:MGI:1921866]	484.483	0.0258403	0.193062	0.133844	0.893526	0.965353	526.138	468.778	550.62	506.756	444.186	566.278	515.179	505.74
930	ENSMUSG00000008301	Phax	56698	phosphorylated adaptor for RNA export [Source:MGI Symbol;Acc:MGI:1891839]	740.908	0.261374	0.175076	1.49292	0.135459	0.466318	834.026	885.938	768.525	821.189	651.472	605.164	829.497	692.608
931	ENSMUSG00000008305	Tle1	21885	transducin-like enhancer of split 1 [Source:MGI Symbol;Acc:MGI:104636]	773.542	-0.256888	0.222436	-1.15489	0.248136	0.604088	700.543	647.862	712.292	1001.3	804.31	657.822	686.899	821.145
932	ENSMUSG00000008307	1700109H08Rik	77036	RIKEN cDNA 1700109H08 gene [Source:MGI Symbol;Acc:MGI:1924286]	41.3238	-0.653661	0.620189	-1.05397	0.291896	0.644141	24.3582	24.229	42.1752	11.1934	43.941	86.6835	30.2541	47.2726
933	ENSMUSG00000008318	Relt	320100	RELT tumor necrosis factor receptor [Source:MGI Symbol;Acc:MGI:2443373]	42.2969	-0.327711	0.325803	-1.00586	0.314484	0.666988	38.9732	38.9771	36.3175	36.633	56.359	50.2278	38.0893	47.7399
934	ENSMUSG00000008333	Snrpb2	20639	U2 small nuclear ribonucleoprotein B [Source:MGI Symbol;Acc:MGI:104805]	940.038	0.418297	0.189976	2.20184	0.0276765	0.234391	1185.76	1115.59	1245.34	1043.02	707.831	903.29	1182.23	884.715
935	ENSMUSG00000008348	Ubc	22190	ubiquitin C [Source:MGI Symbol;Acc:MGI:98889]	2371.58	0.44355	0.247957	1.78882	0.0736433	0.355479	2531.31	2807.4	2844.48	2666.07	2023.19	1329.42	2727.73	2006.23
936	ENSMUSG00000008373	Prpf31	68988	pre-mRNA processing factor 31 [Source:MGI Symbol;Acc:MGI:1916238]	641.674	-0.0323718	0.197547	-0.163868	0.869835	0.958424	614.802	693.16	548.277	637.007	643.83	618.126	618.746	632.988
937	ENSMUSG00000008384	Sertad1	55942	SERTA domain containing 1 [Source:MGI Symbol;Acc:MGI:1913438]	287.517	1.04627	0.249903	4.18671	2.83028e-05	0.00946792	325.426	423.481	516.646	184.182	213.973	213.873	421.851	204.01
938	ENSMUSG00000008393	Carhsp1	52502	calcium regulated heat stable protein 1 [Source:MGI Symbol;Acc:MGI:1196368]	3646.23	-0.160774	0.193607	-0.830411	0.406306	0.740219	3330.26	3024.41	4066.39	4501.78	4094.15	3054.17	3473.69	3883.37
939	ENSMUSG00000008398	Elk3	13713	ELK3, member of ETS oncogene family [Source:MGI Symbol;Acc:MGI:101762]	928.603	-0.192406	0.170408	-1.12909	0.258861	0.613309	935.357	831.16	869.277	955.51	1120.49	936.506	878.598	1004.17
940	ENSMUSG00000008429	Herpud2	80517	HERPUD family member 2 [Source:MGI Symbol;Acc:MGI:1915393]	958.692	-0.146078	0.166551	-0.87708	0.380443	0.721646	921.716	903.847	897.394	934.141	1022.1	1056.4	907.652	1004.22
941	ENSMUSG00000008435	Rdh13	108841	retinol dehydrogenase 13 (all-trans and 9-cis) [Source:MGI Symbol;Acc:MGI:1918732]	325.988	-0.197942	0.203622	-0.972108	0.330997	0.680153	283.53	311.817	336.23	372.435	286.571	408.303	310.525	355.77
942	ENSMUSG00000008450	Nutf2	68051	nuclear transport factor 2 [Source:MGI Symbol;Acc:MGI:1915301]	738.026	0.180747	0.22242	0.812641	0.416424	0.747664	686.903	892.259	782.583	758.099	613.263	712.101	787.248	694.487
943	ENSMUSG00000008475	Arpc5	67771	actin related protein 2/3 complex, subunit 5 [Source:MGI Symbol;Acc:MGI:1915021]	2364.81	0.16795	0.160636	1.04553	0.295777	0.648066	2726.17	2387.08	2347.75	2017.87	2411.98	2211.64	2487	2213.83
944	ENSMUSG00000008489	Elavl2	15569	ELAV like RNA binding protein 1 [Source:MGI Symbol;Acc:MGI:1100887]	150.969	-0.196466	0.298009	-0.659262	0.509727	0.8057	155.893	92.7022	179.244	191.306	143.286	155.544	142.613	163.378
945	ENSMUSG00000008496	Pou2f2	18987	POU domain, class 2, transcription factor 2 [Source:MGI Symbol;Acc:MGI:101897]	139.034	0.427686	0.237438	1.80125	0.0716636	0.352193	147.124	219.114	194.474	159.76	130.868	126.38	186.904	139.003
946	ENSMUSG00000008540	Mgst1	56615	microsomal glutathione S-transferase 1 [Source:MGI Symbol;Acc:MGI:1913850]	6085.77	0.625594	0.373053	1.67696	0.0935506	0.395114	5726.14	11068.4	6537.15	4114.09	5606.29	5401.92	7777.24	5040.77
947	ENSMUSG00000008575	Nfib	18028	nuclear factor I/B [Source:MGI Symbol;Acc:MGI:103188]	1943.92	0.00156163	0.13962	0.0111848	0.991076	0.997241	1746.97	1993.1	1985.75	1828.6	2098.66	1792	1908.61	1906.42
948	ENSMUSG00000008601	Rab25	53868	RAB25, member RAS oncogene family [Source:MGI Symbol;Acc:MGI:1858203]	28.7914	-0.146028	0.893891	-0.163363	0.870233	0.958424	5.84598	9.48091	3.5146	9.15824	9.55238	2.43038	6.28049	7.047
949	ENSMUSG00000008604	Ubqln4	94232	ubiquilin 4 [Source:MGI Symbol;Acc:MGI:2150152]	1320.68	0.0344174	0.14155	0.243147	0.807892	0.936254	1292.94	1235.68	1321.49	1145.8	1305.81	1306.73	1283.37	1252.78
950	ENSMUSG00000008658	Rbfox1	268859	RNA binding protein, fox-1 homolog (C. elegans) 1 [Source:MGI Symbol;Acc:MGI:1926224]	73.8652	-0.258453	0.470189	-0.549678	0.58254	0.843963	92.5613	48.458	78.4927	114.987	61.1352	86.6835	73.1707	87.6018
951	ENSMUSG00000008668	Rps18	20084	ribosomal protein S18 [Source:MGI Symbol;Acc:MGI:98146]	7594.31	0.268466	0.221887	1.20992	0.22631	0.582427	7677.72	10187.8	9155.52	8879.42	5903.37	7650.02	9007	7477.6
952	ENSMUSG00000008682	Rpl10	110954	ribosomal protein L10 [Source:MGI Symbol;Acc:MGI:105943]	13561.2	0.0980895	0.130541	0.751405	0.452409	0.771343	14007	15143.1	14529.3	15275.9	12294.9	13238.3	14559.8	13603
953	ENSMUSG00000008683	Rps15a	267019	ribosomal protein S15A [Source:MGI Symbol;Acc:MGI:2389091]	5002.19	0.0999396	0.211713	0.472052	0.636889	0.868203	4352.33	6294.27	5803.77	6062.76	4303.35	4983.08	5483.46	5116.4
954	ENSMUSG00000008690	Ncaph2	52683	non-SMC condensin II complex, subunit H2 [Source:MGI Symbol;Acc:MGI:1289164]	1170.09	-0.287553	0.165981	-1.73245	0.0831939	0.376643	1119.51	971.266	897.394	1089.83	1199.78	1357.77	996.055	1215.79
955	ENSMUSG00000008730	Hipk1	15257	homeodomain interacting protein kinase 1 [Source:MGI Symbol;Acc:MGI:1314873]	3151.74	-0.0767282	0.241209	-0.318098	0.750411	0.916257	2407.57	3204.55	2142.73	2131.84	2918.25	3127.9	2584.95	2725.99
956	ENSMUSG00000008734	Gprc5b	64297	G protein-coupled receptor, family C, group 5, member B [Source:MGI Symbol;Acc:MGI:1927596]	823.249	-0.509323	0.465953	-1.09308	0.27436	0.627581	482.293	625.74	323.343	424.332	789.982	823.088	477.125	679.134
957	ENSMUSG00000008763	Man1a2	17156	mannosidase, alpha, class 1A, member 2 [Source:MGI Symbol;Acc:MGI:104676]	1765.47	-0.432181	0.197266	-2.19086	0.0284621	0.237581	1440.06	1477.97	1271.11	1415.46	1998.36	2237.57	1396.38	1883.79
958	ENSMUSG00000008822	Acyp1	66204	acylphosphatase 1, erythrocyte (common) type [Source:MGI Symbol;Acc:MGI:1913454]	169.671	0.387787	0.256055	1.51447	0.129907	0.457042	142.252	242.29	234.306	159.76	171.943	140.962	206.283	157.555
959	ENSMUSG00000008845	Cd163	93671	CD163 antigen [Source:MGI Symbol;Acc:MGI:2135946]	30.281	0.142228	0.690389	0.206012	0.836782	0.946993	37.9989	53.7251	18.7445	23.4044	18.1495	58.3291	36.8228	33.2943
960	ENSMUSG00000008855	Hdac5	15184	histone deacetylase 5 [Source:MGI Symbol;Acc:MGI:1333784]	1041.39	-0.219119	0.186782	-1.17312	0.240746	0.596757	981.15	978.64	920.824	1113.24	1181.63	1058.83	960.205	1117.9
961	ENSMUSG00000008859	Rala	56044	v-ral simian leukemia viral oncogene A (ras related) [Source:MGI Symbol;Acc:MGI:1927243]	1041.84	0.0577438	0.187346	0.308219	0.757915	0.916793	990.893	972.32	1281.66	1225.17	881.685	1010.23	1081.62	1039.03
962	ENSMUSG00000008892	Vdac3	22335	voltage-dependent anion channel 3 [Source:MGI Symbol;Acc:MGI:106922]	2285.65	0.0848391	0.141392	0.600027	0.548488	0.828035	2283.83	2488.21	2345.41	2429.99	2046.12	2235.14	2372.48	2237.08
963	ENSMUSG00000008958	Vps72	21427	vacuolar protein sorting 72 [Source:MGI Symbol;Acc:MGI:1202305]	1009.3	0.247175	0.151597	1.63047	0.103002	0.411534	1161.4	1186.17	1144.59	1145.8	880.73	917.062	1164.05	981.197
964	ENSMUSG00000008976	Gabpa	14390	GA repeat binding protein, alpha [Source:MGI Symbol;Acc:MGI:95610]	1239.17	-0.200884	0.133819	-1.50116	0.133314	0.462794	1190.63	1122.96	1027.43	1196.68	1281.93	1361.82	1113.68	1280.14
965	ENSMUSG00000008999	Bmp7	12162	bone morphogenetic protein 7 [Source:MGI Symbol;Acc:MGI:103302]	398.372	-0.28295	0.488048	-0.579758	0.562078	0.833295	326.401	681.572	220.248	182.147	663.89	648.101	409.407	498.046
966	ENSMUSG00000009013	Dynll1	56455	dynein light chain LC8-type 1 [Source:MGI Symbol;Acc:MGI:1861457]	1929.31	0.423635	0.236289	1.79287	0.0729943	0.354763	1657.34	2338.62	2463.73	1728.87	1482.53	1604.05	2153.23	1605.15
967	ENSMUSG00000009030	Pdcl	67466	phosducin-like [Source:MGI Symbol;Acc:MGI:1914716]	845.876	-0.185617	0.171735	-1.08084	0.27977	0.632653	824.283	821.679	715.806	838.488	917.029	930.835	787.256	895.45
968	ENSMUSG00000009035	Tmem184b	223693	transmembrane protein 184b [Source:MGI Symbol;Acc:MGI:2445179]	1004.38	-0.109148	0.160961	-0.678099	0.497709	0.799693	880.794	923.862	872.791	808.978	1072.73	1005.37	892.482	962.359
969	ENSMUSG00000009073	Nf2	18016	neurofibromin 2 [Source:MGI Symbol;Acc:MGI:97307]	1990.1	-0.22918	0.221393	-1.03517	0.300588	0.652849	1443.96	2445.02	1774.87	2428.97	2115.85	2094.18	1887.95	2213
970	ENSMUSG00000009076	Zmat5	67178	zinc finger, matrin type 5 [Source:MGI Symbol;Acc:MGI:1914428]	145.18	0.302171	0.281089	1.075	0.282374	0.634156	148.098	187.511	145.27	104.811	153.793	131.24	160.293	129.948
971	ENSMUSG00000009079	Ewsr1	14030	Ewing sarcoma breakpoint region 1 [Source:MGI Symbol;Acc:MGI:99960]	7071.07	0.20455	0.148406	1.37832	0.168105	0.511439	8134.68	7704.82	8526.41	8256.66	6535.74	6353.82	8121.97	7048.74
972	ENSMUSG00000009090	Ap1b1	11764	adaptor protein complex AP-1, beta 1 subunit [Source:MGI Symbol;Acc:MGI:1096368]	964.699	-0.168442	0.219995	-0.765663	0.443877	0.765931	851.564	848.015	728.693	632.936	1025.93	1069.37	809.424	909.409
973	ENSMUSG00000009092	Derl3	70377	Der1-like domain family, member 3 [Source:MGI Symbol;Acc:MGI:1917627]	543.75	-0.32793	0.383204	-0.855758	0.392132	0.729129	468.653	371.862	664.259	961.615	527.291	400.202	501.591	629.703
974	ENSMUSG00000009097	Tbx1	21380	T-box 1 [Source:MGI Symbol;Acc:MGI:98493]	44.9415	0.370841	0.433025	0.856396	0.391779	0.728767	68.2031	36.8702	57.4051	65.1253	35.3438	25.924	54.1595	42.131
975	ENSMUSG00000009112	Bcl2l13	94044	BCL2-like 13 (apoptosis facilitator) [Source:MGI Symbol;Acc:MGI:2136959]	1058.18	-0.594742	0.257852	-2.30652	0.0210814	0.205397	806.745	826.946	570.536	779.468	1242.76	1306.73	734.742	1109.66
976	ENSMUSG00000009145	Dqx1	93838	DEAQ RNA-dependent ATPase [Source:MGI Symbol;Acc:MGI:2136388]	130.098	0.776731	0.268423	2.89368	0.00380756	0.0954744	154.918	169.603	162.843	102.776	100.3	81.8227	162.455	94.9662
977	ENSMUSG00000009207	Lnpk	69605	lunapark, ER junction formation factor [Source:MGI Symbol;Acc:MGI:1918115]	238.279	0.100326	0.188899	0.531108	0.595344	0.849454	247.48	242.29	258.909	263.554	195.824	238.987	249.559	232.788
978	ENSMUSG00000009281	Rarres2	71660	retinoic acid receptor responder (tazarotene induced) 2 [Source:MGI Symbol;Acc:MGI:1918910]	988.003	-0.0409848	0.276755	-0.14809	0.882271	0.961296	1330.93	818.518	1035.63	1185.48	1215.06	877.366	1061.7	1092.64
979	ENSMUSG00000009291	Pttg1ip	108705	pituitary tumor-transforming 1 interacting protein [Source:MGI Symbol;Acc:MGI:2652132]	2768.52	-0.0874531	0.167888	-0.5209	0.602437	0.85176	3063.29	2507.17	2306.75	2401.49	3064.4	2904.3	2625.74	2790.07
980	ENSMUSG00000009293	Ube2g2	22213	ubiquitin-conjugating enzyme E2G 2 [Source:MGI Symbol;Acc:MGI:1343188]	501.735	-0.160176	0.200565	-0.798625	0.424508	0.752811	465.73	419.267	352.631	434.508	472.843	476.354	412.543	461.235
981	ENSMUSG00000009376	Met	17295	met proto-oncogene [Source:MGI Symbol;Acc:MGI:96969]	129.681	-0.14046	0.481848	-0.291503	0.770667	0.921598	82.818	70.5801	78.4927	43.756	101.255	110.177	77.2969	85.0628
982	ENSMUSG00000009378	Slc16a12	240638	solute carrier family 16 (monocarboxylic acid transporters), member 12 [Source:MGI Symbol;Acc:MGI:2147716]	33.5898	-0.289489	0.736544	-0.393036	0.694293	0.893061	21.4353	56.8855	22.2591	7.12308	85.0162	30.7848	33.5266	40.9747
983	ENSMUSG00000009394	Syn2	20965	synapsin II [Source:MGI Symbol;Acc:MGI:103020]	49.1143	-0.735215	0.569367	-1.29128	0.196605	0.546967	19.4866	14.7481	21.0876	24.422	33.4333	34.0253	18.4408	30.6269
984	ENSMUSG00000009406	Elk1	13712	ELK1, member of ETS oncogene family [Source:MGI Symbol;Acc:MGI:101833]	584.814	-0.0137966	0.154751	-0.0891536	0.92896	0.977335	571.932	633.114	577.565	606.479	609.442	584.101	594.204	600.007
985	ENSMUSG00000009418	Nav1	215690	neuron navigator 1 [Source:MGI Symbol;Acc:MGI:2183683]	1622.12	-0.076227	0.233259	-0.326791	0.743826	0.91427	1157.5	1787.68	1473.79	1183.45	1761.46	1712.61	1472.99	1552.5
986	ENSMUSG00000009470	Tnpo1	238799	transportin 1 [Source:MGI Symbol;Acc:MGI:2681523]	2924.76	-0.337143	0.156193	-2.15851	0.0308885	0.247958	2348.13	2569.33	2341.89	2601.96	3196.23	3370.93	2419.78	3056.37
987	ENSMUSG00000009535	Rnmt	67897	RNA (guanine-7-) methyltransferase [Source:MGI Symbol;Acc:MGI:1915147]	644.938	-0.274405	0.137668	-1.99324	0.0462357	0.291828	563.163	568.855	496.73	700.097	650.517	621.367	542.916	657.327
988	ENSMUSG00000009545	Kcnq1	16535	potassium voltage-gated channel, subfamily Q, member 1 [Source:MGI Symbol;Acc:MGI:108083]	135.264	-0.207958	0.311207	-0.668229	0.503988	0.802922	135.432	100.076	123.011	153.655	150.928	110.177	119.506	138.253
989	ENSMUSG00000009549	Srp14	20813	signal recognition particle 14 [Source:MGI Symbol;Acc:MGI:107169]	1336.76	0.534297	0.152872	3.49506	0.000473948	0.0369103	1610.57	1866.69	1633.12	1148.85	1286.71	1093.67	1703.46	1176.41
990	ENSMUSG00000009555	Cdk9	107951	cyclin-dependent kinase 9 (CDC2-related kinase) [Source:MGI Symbol;Acc:MGI:1328368]	1411.65	0.379222	0.116965	3.24219	0.00118616	0.0564147	1671.95	1737.11	1626.09	1347.28	1256.14	1268.66	1678.38	1290.69
991	ENSMUSG00000009563	Tor2a	30933	torsin family 2, member A [Source:MGI Symbol;Acc:MGI:1353596]	518.887	0.332305	0.169505	1.96044	0.0499438	0.302023	622.597	656.29	577.565	467.07	504.366	503.088	618.817	491.508
992	ENSMUSG00000009566	Fpgs	14287	folylpolyglutamyl synthetase [Source:MGI Symbol;Acc:MGI:95576]	319.555	0.0282775	0.205321	0.137724	0.890459	0.964253	315.683	344.473	305.77	343.943	329.557	274.633	321.975	316.044
993	ENSMUSG00000009569	Mkl2	239719	MKL/myocardin-like 2 [Source:MGI Symbol;Acc:MGI:3050795]	1019.14	-0.303128	0.218319	-1.38847	0.164995	0.50744	997.714	772.167	900.908	1039.97	1201.69	1053.97	890.263	1098.54
994	ENSMUSG00000009575	Cbx5	12419	chromobox 5 [Source:MGI Symbol;Acc:MGI:109372]	2646.35	-0.525226	0.186312	-2.81907	0.00481634	0.10456	2072.4	2043.66	1780.73	2304.82	2991.81	3189.47	1965.6	2828.7
995	ENSMUSG00000009585	Apobec3	80287	apolipoprotein B mRNA editing enzyme, catalytic polypeptide 3 [Source:MGI Symbol;Acc:MGI:1933111]	1118.49	0.145827	0.188561	0.773366	0.439306	0.763771	1128.27	1541.17	1193.79	1009.44	1161.57	1319.7	1287.75	1163.57
996	ENSMUSG00000009614	Sardh	192166	sarcosine dehydrogenase [Source:MGI Symbol;Acc:MGI:2183102]	418.484	-0.754441	0.193487	-3.89918	9.65195e-05	0.0180434	284.504	279.16	285.854	416.191	427.947	587.341	283.173	477.16
997	ENSMUSG00000009621	Vav2	22325	vav 2 oncogene [Source:MGI Symbol;Acc:MGI:102718]	556.031	-0.290578	0.254054	-1.14377	0.25272	0.607659	403.373	499.328	432.295	393.804	581.74	656.202	444.999	543.915
998	ENSMUSG00000009628	Tex15	104271	testis expressed gene 15 [Source:MGI Symbol;Acc:MGI:1934816]	856.063	-0.211875	0.345413	-0.613396	0.539614	0.822129	903.204	471.939	1008.69	1152.92	886.461	721.822	794.61	920.401
999	ENSMUSG00000009630	Ppp2cb	19053	protein phosphatase 2 (formerly 2A), catalytic subunit, beta isoform [Source:MGI Symbol;Acc:MGI:1321161]	892.504	-0.353992	0.133415	-2.65331	0.00797066	0.133167	673.262	811.144	733.379	907.684	978.164	947.847	739.262	944.565
1000	ENSMUSG00000009633	G0s2	14373	G0/G1 switch gene 2 [Source:MGI Symbol;Acc:MGI:1316737]	75.5357	0.389118	0.325594	1.1951	0.232047	0.58898	75.0234	99.0228	90.208	45.7912	85.0162	70.481	88.0847	67.0961
1001	ENSMUSG00000009640	Dmap1	66233	DNA methyltransferase 1-associated protein 1 [Source:MGI Symbol;Acc:MGI:1913483]	436.727	0.259568	0.199573	1.30061	0.19339	0.543954	524.189	486.687	500.244	501.668	367.767	393.721	503.707	421.052
1002	ENSMUSG00000009647	Mcu	215999	mitochondrial calcium uniporter [Source:MGI Symbol;Acc:MGI:3026965]	602.472	0.208158	0.232817	0.894082	0.371278	0.714265	552.445	885.938	667.773	612.585	513.918	695.898	702.052	607.467
1003	ENSMUSG00000009654	Oit3	18302	oncoprotein induced transcript 3 [Source:MGI Symbol;Acc:MGI:1201782]	39.6464	0.087377	0.577102	0.151407	0.879655	0.960883	75.9977	20.0153	31.6314	48.844	41.0752	30.7848	42.5481	40.2347
1004	ENSMUSG00000009681	Bcr	110279	breakpoint cluster region [Source:MGI Symbol;Acc:MGI:88141]	1415.6	-0.219575	0.300546	-0.730585	0.465033	0.779114	1185.76	1370.52	993.459	997.231	1507.37	1628.35	1183.25	1377.65
1005	ENSMUSG00000009687	Fxyd5	18301	FXYD domain-containing ion transport regulator 5 [Source:MGI Symbol;Acc:MGI:1201785]	269.307	0.483096	0.351365	1.37491	0.169159	0.512947	303.017	368.702	318.657	225.903	282.75	200.101	330.125	236.252
1006	ENSMUSG00000009731	Kcnd1	16506	potassium voltage-gated channel, Shal-related family, member 1 [Source:MGI Symbol;Acc:MGI:96671]	54.1562	-0.358877	0.304871	-1.17714	0.239139	0.594816	38.9732	58.9923	45.6898	62.0725	62.0905	59.9493	47.8851	61.3708
1007	ENSMUSG00000009733	Tfcp2	21422	transcription factor CP2 [Source:MGI Symbol;Acc:MGI:98509]	670.351	-0.127199	0.147351	-0.863235	0.388008	0.727086	641.109	638.381	659.573	753.011	671.532	693.468	646.354	706.004
1008	ENSMUSG00000009739	Pou6f1	19009	POU domain, class 6, transcription factor 1 [Source:MGI Symbol;Acc:MGI:102935]	541.427	-0.315803	0.197018	-1.60291	0.108954	0.422639	583.624	491.954	453.383	566.793	661.98	674.835	509.653	634.536
1009	ENSMUSG00000009741	Ubp1	22221	upstream binding protein 1 [Source:MGI Symbol;Acc:MGI:104889]	1925.87	0.156525	0.157577	0.993323	0.320553	0.672	2161.06	2155.33	2127.5	2012.78	1835.01	1933.77	2147.96	1927.19
1010	ENSMUSG00000009772	Nuak2	74137	NUAK family, SNF1-like kinase, 2 [Source:MGI Symbol;Acc:MGI:1921387]	249.529	0.738929	0.487371	1.51615	0.129481	0.456159	166.61	600.458	219.077	122.11	219.705	248.709	328.715	196.841
1011	ENSMUSG00000009828	Ick	56542	intestinal cell kinase [Source:MGI Symbol;Acc:MGI:1934157]	631.005	-0.0683495	0.125417	-0.544977	0.58577	0.84562	636.237	609.938	653.715	668.552	663.89	659.442	633.297	663.962
1012	ENSMUSG00000009863	Sdhb	67680	succinate dehydrogenase complex, subunit B, iron sulfur (Ip) [Source:MGI Symbol;Acc:MGI:1914930]	1602.63	0.431197	0.253544	1.70068	0.0890027	0.387583	1695.33	2495.59	1617.89	1334.05	1385.1	1588.66	1936.27	1435.93
1013	ENSMUSG00000009876	Cox4i2	84682	cytochrome c oxidase subunit 4I2 [Source:MGI Symbol;Acc:MGI:2135755]	66.4282	0.39988	0.363303	1.10068	0.271036	0.624511	46.7678	87.435	99.5802	67.1604	62.0905	47.7974	77.9277	59.0161
1014	ENSMUSG00000009894	Snap47	67826	synaptosomal-associated protein, 47 [Source:MGI Symbol;Acc:MGI:1915076]	599.202	0.0318629	0.201274	0.158306	0.874216	0.959408	496.908	649.969	565.85	518.967	601.8	554.126	570.909	558.298
1015	ENSMUSG00000009905	Kdsr	70750	3-ketodihydrosphingosine reductase [Source:MGI Symbol;Acc:MGI:1918000]	573.447	-0.222119	0.1494	-1.48674	0.137084	0.469241	506.652	541.465	537.733	637.007	601.8	610.835	528.617	616.547
1016	ENSMUSG00000009907	Vps4b	20479	vacuolar protein sorting 4B [Source:MGI Symbol;Acc:MGI:1100499]	1909.26	-0.209413	0.141671	-1.47816	0.139364	0.472542	1795.69	1930.95	1593.28	1875.4	2149.29	2126.58	1773.31	2050.42
1017	ENSMUSG00000009927	Rps25	75617	ribosomal protein S25 [Source:MGI Symbol;Acc:MGI:1922867]	5544.22	0.368188	0.25388	1.45024	0.146991	0.483988	5479.63	7907.08	7284.59	6925.67	4021.55	5068.15	6890.43	5338.46
1018	ENSMUSG00000009995	Taz	66826	tafazzin [Source:MGI Symbol;Acc:MGI:109626]	1295.35	0.229359	0.176412	1.30013	0.193556	0.544122	1583.29	1354.72	1522.99	1407.32	1265.69	1133.37	1487	1268.79
1019	ENSMUSG00000010021	Kif19a	286942	kinesin family member 19A [Source:MGI Symbol;Acc:MGI:2447024]	78.9064	1.08819	0.831432	1.30881	0.190598	0.539708	37.0245	30.5496	29.2883	9.15824	8.59714	27.5443	32.2875	15.0999
1020	ENSMUSG00000010025	Aldh3a2	11671	aldehyde dehydrogenase family 3, subfamily A2 [Source:MGI Symbol;Acc:MGI:1353452]	1237.63	-0.141841	0.168815	-0.840215	0.400788	0.735102	1318.27	1080.82	1193.79	1273	1476.8	1215.19	1197.63	1321.66
1021	ENSMUSG00000010044	Zmynd10	114602	zinc finger, MYND domain containing 10 [Source:MGI Symbol;Acc:MGI:2387863]	52.7795	0.665919	0.781514	0.852089	0.394165	0.730712	11.692	13.6946	24.6022	11.1934	10.5076	9.72151	16.6629	10.4742
1022	ENSMUSG00000010045	Tmem115	56395	transmembrane protein 115 [Source:MGI Symbol;Acc:MGI:1930765]	628.924	0.00782903	0.196894	0.0397627	0.968282	0.989664	545.625	718.442	596.31	515.914	700.19	633.518	620.126	616.541
1023	ENSMUSG00000010047	Hyal2	15587	hyaluronoglucosaminidase 2 [Source:MGI Symbol;Acc:MGI:1196334]	510.437	0.0149258	0.166845	0.0894588	0.928717	0.977335	470.601	583.603	527.189	517.949	475.709	570.329	527.131	521.329
1024	ENSMUSG00000010048	Ifrd2	15983	interferon-related developmental regulator 2 [Source:MGI Symbol;Acc:MGI:1316708]	368.848	-0.105678	0.231244	-0.456996	0.647674	0.871837	267.941	401.358	366.69	407.033	358.214	349.164	345.33	371.471
1025	ENSMUSG00000010051	Hyal1	15586	hyaluronoglucosaminidase 1 [Source:MGI Symbol;Acc:MGI:96298]	152.331	0.180855	0.19988	0.904819	0.365561	0.709753	141.278	170.656	172.215	151.62	144.241	131.24	161.383	142.367
1026	ENSMUSG00000010054	Tusc2	80385	tumor suppressor candidate 2 [Source:MGI Symbol;Acc:MGI:1931086]	392.266	0.150392	0.210859	0.713237	0.475699	0.785133	417.013	464.565	390.12	390.752	381.14	374.278	423.899	382.057
1027	ENSMUSG00000010057	Nprl2	56032	nitrogen permease regulator-like 2 [Source:MGI Symbol;Acc:MGI:1914482]	343.375	0.381021	0.145757	2.61409	0.00894648	0.139696	391.681	422.427	421.752	320.538	311.408	316.759	411.953	316.235
1028	ENSMUSG00000010064	Slc38a3	76257	solute carrier family 38, member 3 [Source:MGI Symbol;Acc:MGI:1923507]	1213.23	-0.448466	0.201268	-2.22821	0.0258667	0.226491	842.795	1280.98	1182.08	1440.9	1721.34	1348.05	1101.95	1503.43
1029	ENSMUSG00000010066	Cacna2d2	56808	calcium channel, voltage-dependent, alpha 2/delta subunit 2 [Source:MGI Symbol;Acc:MGI:1929813]	231.878	0.303752	0.578188	0.525351	0.599339	0.850171	318.606	136.946	112.467	188.253	90.7476	181.468	189.34	153.49
1030	ENSMUSG00000010067	Rassf1	56289	Ras association (RalGDS/AF-6) domain family member 1 [Source:MGI Symbol;Acc:MGI:1928386]	168.774	-0.211218	0.284347	-0.742819	0.457591	0.773715	143.226	152.748	147.613	170.954	157.614	184.709	147.863	171.092
1031	ENSMUSG00000010080	Epn3	71889	epsin 3 [Source:MGI Symbol;Acc:MGI:1919139]	133.158	0.27953	0.268787	1.03997	0.298355	0.650302	120.817	121.145	144.098	77.3363	109.852	129.62	128.687	105.603
1032	ENSMUSG00000010095	Slc3a2	17254	solute carrier family 3 (activators of dibasic and neutral amino acid transport), member 2 [Source:MGI Symbol;Acc:MGI:96955]	4419.16	0.357019	0.196872	1.81345	0.0697618	0.34937	4553.04	4637.22	3741.87	2971.34	4138.09	2988.55	4310.71	3366
1033	ENSMUSG00000010097	Nxf1	53319|66836	nuclear RNA export factor 1 [Source:MGI Symbol;Acc:MGI:1858330]|nuclear RNA export factor 1 [Source:MGI Symbol;Acc:MGI:1858330]	3541.9	0.363808	0.141363	2.57357	0.0100656	0.146543	4045.42	4075.74	4188.23	3613.44	2854.25	3098.73	4103.13	3188.81
1034	ENSMUSG00000010110	Stx5a	56389	syntaxin 5A [Source:MGI Symbol;Acc:MGI:1928483]	2726.64	0.207165	0.127986	1.61865	0.105522	0.416067	3144.16	3067.6	2676.95	2728.14	2568.64	2405.26	2962.9	2567.35
1035	ENSMUSG00000010122	Slc47a1	67473	solute carrier family 47, member 1 [Source:MGI Symbol;Acc:MGI:1914723]	228.985	0.750494	0.372385	2.01537	0.043866	0.286334	222.147	524.61	371.376	200.464	137.554	325.671	372.711	221.23
1036	ENSMUSG00000010154	Spire2	234857	spire type actin nucleation factor 2 [Source:MGI Symbol;Acc:MGI:2446256]	48.5909	-0.228022	0.431299	-0.528687	0.597023	0.849808	54.5625	30.5496	36.3175	35.6154	64.001	42.9367	40.4765	47.5177
1037	ENSMUSG00000010175	Prox1	19130	prospero homeobox 1 [Source:MGI Symbol;Acc:MGI:97772]	148.392	-0.0842567	0.284354	-0.296309	0.766994	0.920455	169.533	87.435	139.412	120.075	151.883	148.253	132.127	140.07
1038	ENSMUSG00000010277	2610507B11Rik	72503	RIKEN cDNA 2610507B11 gene [Source:MGI Symbol;Acc:MGI:1919753]	4569.87	-0.260123	0.198657	-1.30941	0.190396	0.53938	4036.65	4015.69	3716.1	3579.86	5070.4	5442.43	3922.81	4697.56
1039	ENSMUSG00000010290	AI597479	98404	expressed sequence AI597479 [Source:MGI Symbol;Acc:MGI:2138299]	627.076	-0.18377	0.179844	-1.02183	0.306861	0.659948	553.419	558.32	683.003	737.747	639.054	661.063	598.248	679.288
1040	ENSMUSG00000010307	Tmem86a	67893	transmembrane protein 86A [Source:MGI Symbol;Acc:MGI:1915143]	6852.75	0.409456	0.339026	1.20774	0.227147	0.583411	5429.94	10620.7	4994.24	4059.14	6030.42	5755.13	7014.97	5281.56
1041	ENSMUSG00000010342	Tex14	83560	testis expressed gene 14 [Source:MGI Symbol;Acc:MGI:1933227]	193.251	-0.134184	0.55867	-0.240185	0.810187	0.937437	212.404	80.061	350.288	411.103	194.869	99.6455	214.251	235.206
1042	ENSMUSG00000010358	Ifi35	70110	interferon-induced protein 35 [Source:MGI Symbol;Acc:MGI:1917360]	294.794	0.577613	0.253799	2.27586	0.0228542	0.212145	378.04	389.771	371.376	210.64	327.647	225.215	379.729	254.5
1043	ENSMUSG00000010362	Rdm1	66599	RAD52 motif 1 [Source:MGI Symbol;Acc:MGI:1913849]	154.374	-0.281247	0.25267	-1.1131	0.265665	0.619593	151.995	135.893	128.869	174.007	183.406	149.873	138.919	169.095
1044	ENSMUSG00000010376	Nedd8	18002	neural precursor cell expressed, developmentally down-regulated gene 8 [Source:MGI Symbol;Acc:MGI:97301]	957.458	0.470551	0.245519	1.91656	0.0552943	0.315268	928.536	1485.34	1100.07	939.229	795.713	801.214	1171.32	845.385
1045	ENSMUSG00000010392	Gosr1	53334	golgi SNAP receptor complex member 1 [Source:MGI Symbol;Acc:MGI:1858260]	1148.56	-0.119067	0.133391	-0.892612	0.372065	0.715125	1150.68	1128.23	1005.17	1150.89	1210.29	1206.28	1094.7	1189.15
1046	ENSMUSG00000010406	Mrpl52	68836	mitochondrial ribosomal protein L52 [Source:MGI Symbol;Acc:MGI:1916086]	446.475	0.319026	0.212073	1.50432	0.132498	0.461375	455.012	565.694	533.047	489.457	394.513	362.126	517.918	415.366
1047	ENSMUSG00000010453	Kansl3	226976	KAT8 regulatory NSL complex subunit 3 [Source:MGI Symbol;Acc:MGI:1918055]	1858.92	-0.0271076	0.1346	-0.201394	0.84039	0.947805	1913.58	1744.49	1802.99	1865.23	1834.06	1865.72	1820.35	1855
1048	ENSMUSG00000010461	Eya4	14051	EYA transcriptional coactivator and phosphatase 4 [Source:MGI Symbol;Acc:MGI:1337104]	33.0067	-1.22046	0.605953	-2.01411	0.0439983	0.286334	18.5123	23.1756	9.37226	37.6506	24.8362	56.7088	17.02	39.7319
1049	ENSMUSG00000010492	Uckl1os		uridine-cytidine kinase 1-like 1, opposite strand [Source:MGI Symbol;Acc:MGI:3801877]	36.9026	-0.611594	0.788014	-0.776121	0.437678	0.762132	4.87165	17.9084	7.02919	7.12308	22.9257	15.3924	9.93641	15.1471
1050	ENSMUSG00000010517	Faf1	14084	Fas-associated factor 1 [Source:MGI Symbol;Acc:MGI:109419]	603.442	-0.511184	0.175683	-2.90969	0.0036179	0.0937591	450.14	490.9	406.522	546.442	647.651	725.873	449.187	639.989
1051	ENSMUSG00000010538	Tsacc	76927	TSSK6 activating co-chaperone [Source:MGI Symbol;Acc:MGI:1924177]	39.9519	-0.0836606	0.365654	-0.228797	0.819027	0.940596	37.9989	37.9236	44.5182	55.967	36.299	35.6455	40.1469	42.6372
1052	ENSMUSG00000010554	Mettl16	67493	methyltransferase like 16 [Source:MGI Symbol;Acc:MGI:1914743]	669.734	-0.181802	0.176303	-1.03119	0.302453	0.654966	573.88	623.633	492.043	543.389	675.353	697.518	563.186	638.754
1053	ENSMUSG00000010592	Dazl	13164	deleted in azoospermia-like [Source:MGI Symbol;Acc:MGI:1342328]	152.192	-0.418889	0.330698	-1.26668	0.205269	0.558616	130.56	107.45	165.186	258.466	159.525	121.519	134.399	179.837
1054	ENSMUSG00000010607	Pigyl	66268	phosphatidylinositol glycan anchor biosynthesis, class Y-like [Source:MGI Symbol;Acc:MGI:1913518]	255.801	0.203767	0.257711	0.790679	0.429131	0.757311	223.122	332.885	288.197	250.325	248.362	234.126	281.401	244.271
1055	ENSMUSG00000010608	Rbm25	67039	RNA binding motif protein 25 [Source:MGI Symbol;Acc:MGI:1914289]	6478.42	0.373097	0.221325	1.68575	0.0918449	0.39284	8236.98	7782.77	8197.21	8405.23	5073.27	5221.26	8072.32	6233.25
1056	ENSMUSG00000010609	Psen2	19165	presenilin 2 [Source:MGI Symbol;Acc:MGI:109284]	784.682	-0.0107093	0.240179	-0.0445887	0.964435	0.988652	801.873	871.19	734.551	781.503	906.521	738.025	802.538	808.683
1057	ENSMUSG00000010660	Plcd1	18799	phospholipase C, delta 1 [Source:MGI Symbol;Acc:MGI:97614]	571.442	0.0353484	0.25591	0.138128	0.890139	0.964188	560.24	526.717	500.244	391.769	651.472	505.519	529.067	516.253
1058	ENSMUSG00000010663	Fads1	76267	fatty acid desaturase 1 [Source:MGI Symbol;Acc:MGI:1923517]	7091.58	0.433237	0.277731	1.55991	0.11878	0.438951	9259.06	6760.94	6513.72	4465.15	6919.74	5303.89	7511.24	5562.93
1059	ENSMUSG00000010721	Lmbr1	56873	limb region 1 [Source:MGI Symbol;Acc:MGI:1861746]	325.396	-0.113148	0.141387	-0.800273	0.423553	0.752568	341.015	342.366	331.544	367.347	367.767	362.936	338.308	366.017
1060	ENSMUSG00000010751	Tnfrsf22	79202	tumor necrosis factor receptor superfamily, member 22 [Source:MGI Symbol;Acc:MGI:1930270]	112.485	0.015142	0.236459	0.0640363	0.948941	0.983902	113.997	105.343	125.354	124.145	98.3895	118.278	114.898	113.604
1061	ENSMUSG00000010755	Cars	27267	cysteinyl-tRNA synthetase [Source:MGI Symbol;Acc:MGI:1351477]	710.273	0.260627	0.241231	1.0804	0.279963	0.632991	614.802	883.831	622.084	575.952	548.307	645.67	706.906	589.976
1062	ENSMUSG00000010830	Kdelr3	105785	KDEL (Lys-Asp-Glu-Leu) endoplasmic reticulum protein retention receptor 3 [Source:MGI Symbol;Acc:MGI:2145953]	247.99	-0.681347	0.210861	-3.23125	0.00123248	0.057416	200.712	153.801	168.701	260.501	298.034	281.114	174.405	279.883
1063	ENSMUSG00000010911	Apip	56369	APAF1 interacting protein [Source:MGI Symbol;Acc:MGI:1926788]	232.099	0.493136	0.235388	2.09499	0.0361715	0.265275	268.915	296.015	304.598	224.886	192.003	200.911	289.843	205.933
1064	ENSMUSG00000010914	Pdhx	27402	pyruvate dehydrogenase complex, component X [Source:MGI Symbol;Acc:MGI:1351627]	650.109	0.0864157	0.183422	0.47113	0.637548	0.868493	627.468	758.473	616.226	556.618	598.934	729.113	667.389	628.222
1065	ENSMUSG00000010936	Vac14	234729	Vac14 homolog (S. cerevisiae) [Source:MGI Symbol;Acc:MGI:2157980]	918.061	0.0185122	0.390588	0.0473956	0.962198	0.987973	603.11	1706.56	694.719	630.901	1060.31	1274.33	1001.46	988.514
1066	ENSMUSG00000011096	Akt1s1	67605	AKT1 substrate 1 (proline-rich) [Source:MGI Symbol;Acc:MGI:1914855]	1166.72	0.216521	0.161889	1.33747	0.181069	0.528578	1142.89	1437.94	1369.52	1213.98	1059.36	1126.07	1316.78	1133.14
1067	ENSMUSG00000011114	Tbrg1	21376	transforming growth factor beta regulated gene 1 [Source:MGI Symbol;Acc:MGI:1100877]	1156.64	-0.202018	0.142856	-1.41414	0.157321	0.497017	1074.69	1011.3	962.999	1178.36	1099.48	1229.77	1016.33	1169.2
1068	ENSMUSG00000011148	Adssl1	11565	adenylosuccinate synthetase like 1 [Source:MGI Symbol;Acc:MGI:87947]	60.9652	-0.547798	0.646741	-0.847012	0.396988	0.732437	45.7935	80.061	25.7737	18.3165	111.763	91.5442	50.5427	73.8745
1069	ENSMUSG00000011154	Cfap161	75556	cilia and flagella associated protein 161 [Source:MGI Symbol;Acc:MGI:1922806]	29.3038	0.806985	1.01622	0.794106	0.427134	0.75538	6.82031	2.10687	12.8869	7.12308	3.82095	1.62025	7.27134	4.18809
1070	ENSMUSG00000011158	Brf1	72308	BRF1, RNA polymerase III transcription initiation factor 90 kDa subunit [Source:MGI Symbol;Acc:MGI:1919558]	867.4	0.0299474	0.160635	0.186431	0.852107	0.951534	803.822	961.785	924.339	891.402	808.131	934.075	896.649	877.87
1071	ENSMUSG00000011179	Odc1	18263	ornithine decarboxylase, structural 1 [Source:MGI Symbol;Acc:MGI:97402]	1944.44	-0.955195	0.465508	-2.05194	0.0401756	0.276215	860.333	1061.86	670.116	1071.51	1504.5	2449.82	864.104	1675.28
1072	ENSMUSG00000011254	Thg1l	66628	tRNA-histidine guanylyltransferase 1-like (S. cerevisiae) [Source:MGI Symbol;Acc:MGI:1913878]	318.765	-0.0190854	0.260371	-0.0733008	0.941567	0.982411	298.145	312.87	326.857	361.242	250.272	338.633	312.624	316.716
1073	ENSMUSG00000011256	Adam19	11492	a disintegrin and metallopeptidase domain 19 (meltrin beta) [Source:MGI Symbol;Acc:MGI:105377]	615.007	-0.517933	0.266343	-1.94461	0.0518225	0.306829	387.783	333.939	445.182	383.629	713.563	572.759	388.968	556.65
1074	ENSMUSG00000011257	Pabpc4	230721	poly(A) binding protein, cytoplasmic 4 [Source:MGI Symbol;Acc:MGI:2385206]	2118.43	-0.401264	0.196746	-2.0395	0.0414001	0.279126	1602.77	2102.65	1687.01	2281.42	2103.43	2735.8	1797.48	2373.55
1075	ENSMUSG00000011263	Exoc3l2	74463	exocyst complex component 3-like 2 [Source:MGI Symbol;Acc:MGI:1921713]	207.415	-0.120791	0.380941	-0.317085	0.751179	0.916257	161.739	289.694	156.985	129.233	314.273	217.924	202.806	220.477
1076	ENSMUSG00000011267	Zfp296	63872	zinc finger protein 296 [Source:MGI Symbol;Acc:MGI:1926956]	69.8205	0.00475845	0.351667	0.0135311	0.989204	0.996311	76.9721	67.4198	80.8357	114.987	53.4933	56.7088	75.0759	75.063
1077	ENSMUSG00000011305	Plin5	66968	perilipin 5 [Source:MGI Symbol;Acc:MGI:1914218]	515.633	0.715969	0.868236	0.824625	0.409584	0.742428	283.53	1448.47	503.759	213.692	346.751	800.404	745.254	453.616
1078	ENSMUSG00000011306	Sugp1	70616	SURP and G patch domain containing 1 [Source:MGI Symbol;Acc:MGI:1917866]	765.709	-0.023435	0.177724	-0.131862	0.895094	0.965489	786.284	838.534	706.434	859.857	749.862	760.708	777.084	790.142
1079	ENSMUSG00000011382	Dhdh	71755	dihydrodiol dehydrogenase (dimeric) [Source:MGI Symbol;Acc:MGI:1919005]	929.05	0.0896235	0.190719	0.469923	0.63841	0.869318	1082.48	1070.29	939.569	929.053	996.313	981.062	1030.78	968.81
1080	ENSMUSG00000011427	Zfp790	233056	zinc finger protein 790 [Source:MGI Symbol;Acc:MGI:1923431]	347.957	-0.0388871	0.196079	-0.198323	0.842792	0.948254	344.913	325.511	349.117	295.099	341.02	409.924	339.847	348.681
1081	ENSMUSG00000011658	Fuz	70300	fuzzy planar cell polarity protein [Source:MGI Symbol;Acc:MGI:1917550]	303.231	0.518101	0.178946	2.8953	0.00378798	0.0953321	351.733	360.275	392.463	293.064	257.914	221.164	368.157	257.381
1082	ENSMUSG00000011752	Pgam1	18648	phosphoglycerate mutase 1 [Source:MGI Symbol;Acc:MGI:97552]	2905.44	0.270919	0.236477	1.14565	0.251941	0.607025	2782.69	4177.92	2710.93	2298.72	2527.56	3188.66	3223.84	2671.64
1083	ENSMUSG00000011831	Evi5	14020	ecotropic viral integration site 5 [Source:MGI Symbol;Acc:MGI:104736]	1697.09	-0.0613801	0.140313	-0.437452	0.661784	0.877316	1645.64	1667.59	1716.29	1727.86	1764.32	1755.54	1676.51	1749.24
1084	ENSMUSG00000011832	Evi5l	213027	ecotropic viral integration site 5 like [Source:MGI Symbol;Acc:MGI:2442167]	403.679	-0.11394	0.173744	-0.655789	0.51196	0.806755	392.655	368.702	411.208	377.523	443.23	447.189	390.855	422.648
1085	ENSMUSG00000011837	Snapc2	102209	small nuclear RNA activating complex, polypeptide 2 [Source:MGI Symbol;Acc:MGI:1914861]	339.161	0.229176	0.202223	1.13329	0.257095	0.612005	386.809	355.007	359.66	368.365	302.81	269.772	367.159	313.649
1086	ENSMUSG00000011877	Git1	216963	G protein-coupled receptor kinase-interactor 1 [Source:MGI Symbol;Acc:MGI:1927140]	1244.86	0.0418209	0.158193	0.264365	0.791498	0.928843	1219.86	1190.38	1221.91	1015.55	1350.71	1161.72	1210.72	1175.99
1087	ENSMUSG00000011884	Gltp	56356	glycolipid transfer protein [Source:MGI Symbol;Acc:MGI:1929253]	650.374	0.330021	0.169966	1.94168	0.0521757	0.307559	716.132	787.969	761.496	648.2	576.009	578.43	755.199	600.88
1088	ENSMUSG00000011958	Bnip2	12175	BCL2/adenovirus E1B interacting protein 2 [Source:MGI Symbol;Acc:MGI:109327]	1803.98	-0.0164922	0.142978	-0.115348	0.90817	0.970125	1821.02	1846.67	1590.94	1609.82	1815.91	1893.26	1752.88	1773
1089	ENSMUSG00000011960	Ccnt1	12455	cyclin T1 [Source:MGI Symbol;Acc:MGI:1328363]	1465.16	-0.00919772	0.121819	-0.075503	0.939815	0.981491	1404.01	1413.71	1497.22	1402.23	1365.04	1573.26	1438.31	1446.84
1090	ENSMUSG00000012017	Scarf2	224024	scavenger receptor class F, member 2 [Source:MGI Symbol;Acc:MGI:1858430]	600.2	-0.057761	0.210035	-0.275007	0.783311	0.926591	531.984	589.923	728.693	661.429	707.831	556.556	616.867	641.939
1091	ENSMUSG00000012076	Brms1l	52592	breast cancer metastasis-suppressor 1-like [Source:MGI Symbol;Acc:MGI:1196337]	840.654	-0.169925	0.174025	-0.976444	0.328845	0.679	816.488	834.32	728.693	794.732	895.058	986.733	793.167	892.174
1092	ENSMUSG00000012114	Med15	94112	mediator complex subunit 15 [Source:MGI Symbol;Acc:MGI:2137379]	952.789	0.0520866	0.140195	0.371529	0.710243	0.899875	953.869	992.335	893.879	848.664	999.179	891.949	946.694	913.264
1093	ENSMUSG00000012117	Dhdds	67422	dehydrodolichyl diphosphate synthase [Source:MGI Symbol;Acc:MGI:1914672]	773.046	-0.231721	0.189578	-1.2223	0.221594	0.578038	728.799	772.167	557.649	717.396	853.983	846.582	686.205	805.987
1094	ENSMUSG00000012123	Crybg2	230806	crystallin beta-gamma domain containing 2 [Source:MGI Symbol;Acc:MGI:1334463]	28.881	-0.52867	0.73332	-0.720927	0.470954	0.782259	18.5123	20.0153	21.0876	31.5451	21.9705	32.405	19.8717	28.6402
1095	ENSMUSG00000012126	Ubxn11	67586	UBX domain protein 11 [Source:MGI Symbol;Acc:MGI:1914836]	131.284	-0.213405	0.433146	-0.492687	0.622234	0.862287	88.664	86.3816	86.6934	119.057	89.7924	94.7847	87.2463	101.211
1096	ENSMUSG00000012296	Tjap1	74094	tight junction associated protein 1 [Source:MGI Symbol;Acc:MGI:1921344]	706.586	-0.0195556	0.125987	-0.155218	0.876649	0.96027	712.235	658.396	653.715	676.692	702.1	674.025	674.782	684.272
1097	ENSMUSG00000012350	Ehf	13661	ets homologous factor [Source:MGI Symbol;Acc:MGI:1270840]	226.994	-0.280267	0.62218	-0.45046	0.652379	0.873498	53.5881	63.2061	79.6642	100.741	75.4638	62.3797	65.4861	79.5281
1098	ENSMUSG00000012405	Rpl15	66480	ribosomal protein L15 [Source:MGI Symbol;Acc:MGI:1913730]	6891.39	0.159964	0.220068	0.726887	0.467295	0.780693	7934.94	7310.83	7693.45	8554.82	5620.62	6357.06	7646.41	6844.16
1099	ENSMUSG00000012422	Tmem167	66074	transmembrane protein 167 [Source:MGI Symbol;Acc:MGI:1913324]	1197.19	0.0620305	0.170869	0.363029	0.716583	0.902894	1142.89	1244.11	1139.9	1160.04	1057.45	1160.91	1175.63	1126.13
1100	ENSMUSG00000012428	Steap4	117167	STEAP family member 4 [Source:MGI Symbol;Acc:MGI:1923560]	337.445	-0.256078	0.397216	-0.644682	0.519133	0.811166	257.223	198.046	391.292	242.185	470.932	297.316	282.187	336.811
1101	ENSMUSG00000012429	Mplkip	66308	M-phase specific PLK1 intereacting protein [Source:MGI Symbol;Acc:MGI:1913558]	345.69	0.352444	0.216321	1.62926	0.103257	0.412329	432.602	366.595	453.383	404.998	294.213	282.734	417.527	327.315
1102	ENSMUSG00000012443	Kif11	16551	kinesin family member 11 [Source:MGI Symbol;Acc:MGI:1098231]	484.782	-0.489029	0.252083	-1.93995	0.0523854	0.308101	414.09	294.962	433.467	667.534	407.887	528.202	380.84	534.541
1103	ENSMUSG00000012483	Rpa3	68240	replication protein A3 [Source:MGI Symbol;Acc:MGI:1915490]	360.302	0.403275	0.28598	1.41015	0.158496	0.498057	364.399	515.129	504.93	478.264	223.526	345.114	461.486	348.968
1104	ENSMUSG00000012519	Mlkl	74568	mixed lineage kinase domain-like [Source:MGI Symbol;Acc:MGI:1921818]	166.7	0.384785	0.309774	1.24215	0.214182	0.569726	168.559	221.221	175.73	144.497	133.733	154.734	188.503	144.321
1105	ENSMUSG00000012535	Tnpo3	320938	transportin 3 [Source:MGI Symbol;Acc:MGI:1196412]	1358.33	-0.264504	0.117862	-2.24419	0.0248202	0.223033	1223.76	1254.64	1119.98	1424.62	1406.11	1492.25	1199.46	1440.99
1106	ENSMUSG00000012609	Ttll5	320244	tubulin tyrosine ligase-like family, member 5 [Source:MGI Symbol;Acc:MGI:2443657]	559.253	-0.0958913	0.16929	-0.566433	0.571099	0.83817	617.725	542.519	516.646	632.936	543.53	616.506	558.963	597.658
1107	ENSMUSG00000012640	Zfp715	69930	zinc finger protein 715 [Source:MGI Symbol;Acc:MGI:1917180]	602.379	0.292993	0.158159	1.85252	0.0639511	0.337143	618.699	677.358	680.66	503.703	523.47	584.911	658.906	537.362
1108	ENSMUSG00000012848	Rps5	20103	ribosomal protein S5 [Source:MGI Symbol;Acc:MGI:1097682]	6192.92	-0.0739385	0.183258	-0.403467	0.686605	0.889468	5445.53	6800.97	6482.09	7624.75	5416.2	6672.2	6242.86	6571.05
1109	ENSMUSG00000012889	Podnl1	244550	podocan-like 1 [Source:MGI Symbol;Acc:MGI:2685352]	273.7	-0.506688	0.884337	-0.572959	0.566673	0.835179	90.6127	280.214	113.639	30.5275	436.544	221.164	161.488	229.412
1110	ENSMUSG00000013033	Adgrl1	330814	adhesion G protein-coupled receptor L1 [Source:MGI Symbol;Acc:MGI:1929461]	3339.12	0.26463	0.139239	1.90055	0.0573608	0.320902	3697.58	3880.85	3348.24	2964.22	2972.7	3158.68	3642.22	3031.87
1111	ENSMUSG00000013076	Amotl1	75723	angiomotin-like 1 [Source:MGI Symbol;Acc:MGI:1922973]	1791.13	-0.496275	0.177941	-2.78899	0.00528732	0.110244	1371.86	1194.59	1380.06	1472.44	2098.66	1994.53	1315.51	1855.21
1112	ENSMUSG00000013083	2200002J24Rik	69147	RIKEN cDNA 2200002J24 gene [Source:MGI Symbol;Acc:MGI:1916397]	30.7846	1.40536	0.541338	2.59609	0.0094291	0.141909	59.4341	64.2595	37.489	18.3165	11.4629	30.7848	53.7275	20.188
1113	ENSMUSG00000013089	Etv5	104156	ets variant 5 [Source:MGI Symbol;Acc:MGI:1096867]	192.035	-0.548653	0.220296	-2.49052	0.0127556	0.164546	152.97	154.855	118.325	187.235	213.018	223.595	142.05	207.949
1114	ENSMUSG00000013150	Gfod2	70575	glucose-fructose oxidoreductase domain containing 2 [Source:MGI Symbol;Acc:MGI:1917825]	211.872	0.117156	0.243816	0.480507	0.630867	0.865876	182.2	239.13	210.876	218.78	149.017	214.683	210.735	194.16
1115	ENSMUSG00000013155	Enkd1	102124	enkurin domain containing 1 [Source:MGI Symbol;Acc:MGI:2142593]	120.77	0.309185	0.32691	0.945781	0.34426	0.693325	158.816	95.8625	147.613	153.655	73.5533	98.0252	134.097	108.411
1116	ENSMUSG00000013160	Atp6v0d1	11972	ATPase, H+ transporting, lysosomal V0 subunit D1 [Source:MGI Symbol;Acc:MGI:1201778]	1187.48	0.178219	0.160728	1.10882	0.267507	0.621143	1221.81	1326.27	1110.61	1002.32	1221.75	1010.23	1219.57	1078.1
1117	ENSMUSG00000013236	Ptprs	19280	protein tyrosine phosphatase, receptor type, S [Source:MGI Symbol;Acc:MGI:97815]	3730.64	0.0800953	0.184723	0.433596	0.664582	0.8788	3526.1	4453.92	3459.53	3192.16	3302.26	4326.07	3813.18	3606.83
1118	ENSMUSG00000013275	Slc41a1	98396	solute carrier family 41, member 1 [Source:MGI Symbol;Acc:MGI:2444823]	1330.89	-0.419136	0.200443	-2.09105	0.0365239	0.266532	1063.97	1173.53	992.288	1093.9	1602.89	1621.06	1076.59	1439.28
1119	ENSMUSG00000013419	Zfp651	270210	zinc finger protein 651 [Source:MGI Symbol;Acc:MGI:2670992]	656.675	-0.28858	0.173997	-1.65853	0.0972098	0.401794	530.035	609.938	592.795	631.919	764.19	719.392	577.59	705.167
1120	ENSMUSG00000013465	Nelfb	58202	negative elongation factor complex member B [Source:MGI Symbol;Acc:MGI:1931035]	1019.41	0.0664181	0.111389	0.596272	0.550994	0.828929	1057.15	1041.85	1036.81	992.143	979.119	1023.19	1045.27	998.15
1121	ENSMUSG00000013495	Tmem175	72392	transmembrane protein 175 [Source:MGI Symbol;Acc:MGI:1919642]	409.359	-0.373455	0.234096	-1.5953	0.110644	0.426217	401.424	363.435	264.766	414.156	472.843	448	343.208	445
1122	ENSMUSG00000013523	Bcas1	76960	breast carcinoma amplified sequence 1 [Source:MGI Symbol;Acc:MGI:1924210]	30.4012	-0.71299	0.823168	-0.866154	0.386406	0.725725	4.87165	7.37404	9.37226	12.211	13.3733	9.72151	7.20598	11.7686
1123	ENSMUSG00000013539	Tango2	27883	transport and golgi organization 2 [Source:MGI Symbol;Acc:MGI:101825]	323.816	0.263925	0.165481	1.5949	0.110735	0.42626	367.322	386.61	321	292.046	311.408	292.455	358.311	298.636
1124	ENSMUSG00000013584	Aldh1a2	19378	aldehyde dehydrogenase family 1, subfamily A2 [Source:MGI Symbol;Acc:MGI:107928]	1131.89	0.0208614	0.343358	0.060757	0.951553	0.985199	1008.43	1032.37	1087.18	938.211	933.268	1211.14	1042.66	1027.54
1125	ENSMUSG00000013593	Ndufs2	226646	NADH dehydrogenase (ubiquinone) Fe-S protein 2 [Source:MGI Symbol;Acc:MGI:2385112]	2930.09	-0.103936	0.171916	-0.604575	0.545461	0.826077	2684.28	2978.06	2408.67	2523.6	2858.07	3291.54	2690.34	2891.07
1126	ENSMUSG00000013622	Atraid	381629	all-trans retinoic acid induced differentiation factor [Source:MGI Symbol;Acc:MGI:1918918]	770.826	0.0481387	0.235029	0.20482	0.837713	0.947346	843.77	963.892	712.292	843.576	843.475	750.987	839.985	812.679
1127	ENSMUSG00000013629	Cad	69719	carbamoyl-phosphate synthetase 2, aspartate transcarbamylase, and dihydroorotase [Source:MGI Symbol;Acc:MGI:1916969]	899.551	-0.60192	0.221852	-2.71316	0.00666457	0.121972	632.34	568.855	623.255	684.833	894.103	1188.45	608.15	922.464
1128	ENSMUSG00000013646	Sh3bp5l	79566	SH3 binding domain protein 5 like [Source:MGI Symbol;Acc:MGI:1933124]	415.46	-0.355534	0.185324	-1.91844	0.0550551	0.314335	325.426	328.671	330.372	341.908	437.499	478.784	328.157	419.397
1129	ENSMUSG00000013662	Atad1	67979	ATPase family, AAA domain containing 1 [Source:MGI Symbol;Acc:MGI:1915229]	1703.26	-0.0488223	0.128047	-0.381283	0.702993	0.896263	1714.82	1713.94	1476.13	1642.38	1654.47	1777.42	1634.96	1691.42
1130	ENSMUSG00000013663	Pten	19211	phosphatase and tensin homolog [Source:MGI Symbol;Acc:MGI:109583]	2473.54	-0.602274	0.200348	-3.00614	0.00264587	0.0791555	1890.2	1969.92	1676.46	2238.68	2760.64	3404.96	1845.53	2801.43
1131	ENSMUSG00000013698	Pea15a	18611	phosphoprotein enriched in astrocytes 15A [Source:MGI Symbol;Acc:MGI:104799]	1150.41	-0.431302	0.211044	-2.04366	0.0409873	0.278048	964.587	870.137	823.587	914.807	1377.45	1292.15	886.103	1194.8
1132	ENSMUSG00000013701	Timm23	53600	translocase of inner mitochondrial membrane 23 [Source:MGI Symbol;Acc:MGI:1858317]	745.205	0.135227	0.1693	0.798742	0.42444	0.752811	737.568	845.908	647.857	641.077	652.428	738.025	743.778	677.176
1133	ENSMUSG00000013736	Trnt1	70047	tRNA nucleotidyl transferase, CCA-adding, 1 [Source:MGI Symbol;Acc:MGI:1917297]	809.24	-0.0308041	0.166262	-0.185275	0.853013	0.951687	863.256	865.923	679.489	878.174	780.43	803.645	802.889	820.749
1134	ENSMUSG00000013766	Ly6g6e	70274	lymphocyte antigen 6 complex, locus G6E [Source:MGI Symbol;Acc:MGI:1917524]	29.3202	-0.456322	0.688848	-0.662443	0.507687	0.804787	15.5893	13.6946	41.0036	51.8967	37.2543	7.29113	23.4292	32.1474
1135	ENSMUSG00000013787	Ehmt2	110147	euchromatic histone lysine N-methyltransferase 2 [Source:MGI Symbol;Acc:MGI:2148922]	2816.34	-0.0176139	0.162881	-0.10814	0.913885	0.97254	2733	2907.48	2802.3	2508.34	3051.99	2985.31	2814.26	2848.55
1136	ENSMUSG00000013822	Elof1	66126	ELF1 homolog, elongation factor 1 [Source:MGI Symbol;Acc:MGI:1913376]	713.211	0.176428	0.194915	0.905151	0.365385	0.709748	664.493	791.129	732.208	745.888	567.411	622.987	729.277	645.429
1137	ENSMUSG00000013833	Med16	216154	mediator complex subunit 16 [Source:MGI Symbol;Acc:MGI:2158394]	623.299	-0.409372	0.197564	-2.0721	0.0382563	0.271459	573.88	517.236	454.554	591.215	768.011	694.278	515.224	684.502
1138	ENSMUSG00000013846	St3gal1	20442	ST3 beta-galactoside alpha-2,3-sialyltransferase 1 [Source:MGI Symbol;Acc:MGI:98304]	783.29	-0.248192	0.433933	-0.571959	0.56735	0.835667	445.269	705.801	322.171	243.202	786.161	720.202	491.08	583.188
1139	ENSMUSG00000013858	Tmem259	216157	transmembrane protein 259 [Source:MGI Symbol;Acc:MGI:2177957]	1478.87	0.185695	0.158433	1.17208	0.241167	0.597296	1504.37	1696.03	1534.71	1361.53	1436.68	1365.06	1578.37	1387.76
1140	ENSMUSG00000013878	Rnf170	77733	ring finger protein 170 [Source:MGI Symbol;Acc:MGI:1924983]	514.882	0.107533	0.16928	0.635237	0.525274	0.814786	613.828	566.748	564.678	597.321	503.41	520.101	581.751	540.277
1141	ENSMUSG00000013921	Clip3	76686	CAP-GLY domain containing linker protein 3 [Source:MGI Symbol;Acc:MGI:1923936]	352.244	-0.244425	0.192169	-1.27193	0.203398	0.556018	303.017	321.297	305.77	312.398	397.379	391.291	310.028	367.023
1142	ENSMUSG00000013973	Dedd	21945	death effector domain-containing [Source:MGI Symbol;Acc:MGI:1333874]	207.898	0.0686216	0.23139	0.296563	0.7668	0.920298	238.711	225.435	195.646	200.464	222.57	206.582	219.931	209.872
1143	ENSMUSG00000013997	Nit1	27045	nitrilase 1 [Source:MGI Symbol;Acc:MGI:1350916]	819.923	0.350349	0.207488	1.68853	0.09131	0.391926	904.178	1145.08	927.853	845.611	836.789	653.772	992.372	778.724
1144	ENSMUSG00000014039	Prdm15	114604	PR domain containing 15 [Source:MGI Symbol;Acc:MGI:1930121]	435.177	0.105821	0.188482	0.561441	0.574497	0.840141	420.91	427.694	424.095	354.119	340.065	486.886	424.233	393.69
1145	ENSMUSG00000014074	Rnf168	70238	ring finger protein 168 [Source:MGI Symbol;Acc:MGI:1917488]	911.748	0.0930449	0.151966	0.612276	0.540355	0.822323	954.843	1042.9	919.653	913.789	858.759	962.43	972.465	911.659
1146	ENSMUSG00000014075	Tctex1d2	66061	Tctex1 domain containing 2 [Source:MGI Symbol;Acc:MGI:1913311]	262.842	0.463015	0.200542	2.30881	0.0209539	0.204931	293.273	299.175	366.69	253.378	217.794	224.405	319.713	231.859
1147	ENSMUSG00000014077	Chp1	56398	calcineurin-like EF hand protein 1 [Source:MGI Symbol;Acc:MGI:1927185]	1284.56	-0.75477	0.312089	-2.41845	0.0155869	0.179518	980.176	860.656	630.284	763.187	1690.77	1715.85	823.705	1389.93
1148	ENSMUSG00000014158	Trpv4	63873	transient receptor potential cation channel, subfamily V, member 4 [Source:MGI Symbol;Acc:MGI:1926945]	63.3657	-0.167849	0.344859	-0.486716	0.626459	0.863954	73.0747	64.2595	38.6606	50.8791	85.9714	61.5696	58.6649	66.14
1149	ENSMUSG00000014164	Klhl3	100503085	kelch-like 3 [Source:MGI Symbol;Acc:MGI:2445185]	219.723	-0.305633	0.196204	-1.55773	0.119297	0.439494	179.277	211.74	188.617	243.202	272.243	201.721	193.211	239.055
1150	ENSMUSG00000014177	Tvp23b	67510	trans-golgi network vesicle protein 23B [Source:MGI Symbol;Acc:MGI:1914760]	950.553	0.113697	0.153186	0.742216	0.457956	0.773715	1055.2	830.106	977.058	905.648	893.148	847.392	954.121	882.063
1151	ENSMUSG00000014195	Dnajc7	56354	DnaJ heat shock protein family (Hsp40) member C7 [Source:MGI Symbol;Acc:MGI:1928373]	2594.19	0.248716	0.163829	1.51814	0.128978	0.456024	3071.09	2754.73	2973.35	2879.76	2192.27	2334.78	2933.06	2468.94
1152	ENSMUSG00000014226	Cacybp	12301	calcyclin binding protein [Source:MGI Symbol;Acc:MGI:1270839]	1515.3	0.388373	0.204161	1.90228	0.057134	0.320242	1527.75	1724.47	1706.92	1445.98	1038.34	1304.3	1653.05	1262.88
1153	ENSMUSG00000014232	Cluap1	76779	clusterin associated protein 1 [Source:MGI Symbol;Acc:MGI:1924029]	246.932	0.334026	0.184334	1.81207	0.069975	0.349602	314.709	285.481	301.084	268.642	211.108	235.747	300.424	238.499
1154	ENSMUSG00000014243	Zswim7	69747	zinc finger SWIM-type containing 7 [Source:MGI Symbol;Acc:MGI:1916997]	132.057	0.23234	0.279151	0.832308	0.405235	0.739586	153.944	175.924	141.755	180.112	96.479	125.57	157.208	134.054
1155	ENSMUSG00000014245	Pigl	327942	phosphatidylinositol glycan anchor biosynthesis, class L [Source:MGI Symbol;Acc:MGI:2681271]	200.845	0.065952	0.195963	0.336553	0.736454	0.911296	215.327	196.992	235.478	194.358	189.137	234.126	215.932	205.874
1156	ENSMUSG00000014294	Ndufa2	17991	NADH dehydrogenase (ubiquinone) 1 alpha subcomplex, 2 [Source:MGI Symbol;Acc:MGI:1343103]	536.485	0.432929	0.244133	1.77333	0.0761736	0.360398	477.422	742.671	732.208	491.492	484.306	469.873	650.767	481.89
1157	ENSMUSG00000014301	Pam16	66449	presequence translocase-asssociated motor 16 homolog (S. cerevisiae) [Source:MGI Symbol;Acc:MGI:1913699]	323.274	0.490802	0.175197	2.80143	0.0050876	0.108214	342.964	432.961	384.263	297.134	264.601	264.101	386.729	275.279
1158	ENSMUSG00000014303	Glis2	83396	GLIS family zinc finger 2 [Source:MGI Symbol;Acc:MGI:1932535]	642.912	-0.115477	0.151998	-0.759728	0.447417	0.768283	542.702	562.534	585.766	550.512	682.04	598.683	563.667	610.412
1159	ENSMUSG00000014313	Cox6c	12864	cytochrome c oxidase subunit VIc [Source:MGI Symbol;Acc:MGI:104614]	2571.13	0.48609	0.179248	2.71183	0.00669139	0.121972	2970.73	3328.85	3569.66	2800.39	2240.03	2006.68	3289.75	2349.03
1160	ENSMUSG00000014329	Bicc1	83675	BicC family RNA binding protein 1 [Source:MGI Symbol;Acc:MGI:1933388]	1706.12	0.0211475	0.167043	0.126599	0.899258	0.967274	1568.67	1929.89	1964.66	1603.71	2040.39	1738.53	1821.07	1794.21
1161	ENSMUSG00000014349	Ube2z	268470	ubiquitin-conjugating enzyme E2Z [Source:MGI Symbol;Acc:MGI:1343160]	1750.3	-0.445516	0.164509	-2.70815	0.00676585	0.122795	1344.58	1372.62	1192.62	1476.51	1916.21	1931.34	1303.27	1774.69
1162	ENSMUSG00000014353	Tmem87b	72477	transmembrane protein 87B [Source:MGI Symbol;Acc:MGI:1919727]	1342.62	0.0921763	0.125776	0.732859	0.463644	0.77887	1396.21	1328.38	1405.84	1391.04	1247.54	1237.06	1376.81	1291.88
1163	ENSMUSG00000014355	Anapc1	17222	anaphase promoting complex subunit 1 [Source:MGI Symbol;Acc:MGI:103097]	2182.33	-0.455465	0.1812	-2.51361	0.0119503	0.159327	1844.41	1638.09	1575.71	1870.32	2438.72	2626.43	1686.07	2311.82
1164	ENSMUSG00000014361	Mertk	17289	c-mer proto-oncogene tyrosine kinase [Source:MGI Symbol;Acc:MGI:96965]	505.684	-0.28575	0.199539	-1.43205	0.152129	0.490403	473.524	439.282	536.562	695.009	546.396	525.772	483.123	589.059
1165	ENSMUSG00000014402	Tsg101	22088	tumor susceptibility gene 101 [Source:MGI Symbol;Acc:MGI:106581]	1248.56	0.0532994	0.121146	0.439959	0.659967	0.876246	1323.14	1272.55	1207.85	1303.52	1199.78	1164.15	1267.85	1222.48
1166	ENSMUSG00000014418	Hps5	246694	HPS5, biogenesis of lysosomal organelles complex 2 subunit 2 [Source:MGI Symbol;Acc:MGI:2180307]	997.315	0.172157	0.135126	1.27405	0.202646	0.55524	1080.53	1079.77	1153.96	995.196	964.79	981.062	1104.75	980.35
1167	ENSMUSG00000014426	Map3k4	26407	mitogen-activated protein kinase kinase kinase 4 [Source:MGI Symbol;Acc:MGI:1346875]	1055.77	-0.3744	0.151262	-2.47517	0.0133173	0.167394	898.332	811.144	950.113	1063.37	1304.86	1079.09	886.53	1149.11
1168	ENSMUSG00000014444	Piezo1	234839	piezo-type mechanosensitive ion channel component 1 [Source:MGI Symbol;Acc:MGI:3603204]	660.195	-0.932213	0.249931	-3.72988	0.00019157	0.0225578	417.013	409.786	371.376	577.987	768.011	939.746	399.392	761.915
1169	ENSMUSG00000014470	Rnf166	68718	ring finger protein 166 [Source:MGI Symbol;Acc:MGI:1915968]	738.019	0.405845	0.192685	2.10626	0.0351815	0.261433	854.487	837.48	884.507	701.114	677.264	567.088	858.825	648.489
1170	ENSMUSG00000014496	Ankrd28	105522	ankyrin repeat domain 28 [Source:MGI Symbol;Acc:MGI:2145661]	1011.99	-0.570274	0.193892	-2.94119	0.00326949	0.0894593	807.719	803.77	834.131	1158.01	1300.08	1173.06	815.207	1210.38
1171	ENSMUSG00000014498	Ankrd52	237615	ankyrin repeat domain 52 [Source:MGI Symbol;Acc:MGI:2444029]	1796.52	-0.768514	0.322182	-2.38534	0.0170634	0.18743	1019.15	1563.3	888.021	1132.57	2121.58	2657.21	1156.82	1970.46
1172	ENSMUSG00000014503	Pkd2l2	53871	polycystic kidney disease 2-like 2 [Source:MGI Symbol;Acc:MGI:1858231]	745.278	-0.203091	0.237768	-0.854155	0.393019	0.729752	765.823	576.229	754.467	1020.64	766.101	627.848	698.839	804.861
1173	ENSMUSG00000014504	Srp19	66384	signal recognition particle 19 [Source:MGI Symbol;Acc:MGI:1913634]	711.723	0.331346	0.216575	1.52994	0.126031	0.449929	693.723	944.931	810.7	672.622	626.636	647.291	816.451	648.85
1174	ENSMUSG00000014547	Wdfy2	268752	WD repeat and FYVE domain containing 2 [Source:MGI Symbol;Acc:MGI:2442811]	1110	-0.220772	0.214509	-1.0292	0.303385	0.656257	921.716	1115.59	909.109	823.224	1279.06	1330.23	982.137	1144.17
1175	ENSMUSG00000014550	Rbsn	78287	rabenosyn, RAB effector [Source:MGI Symbol;Acc:MGI:1925537]	770.922	-0.400587	0.191753	-2.08907	0.036701	0.267559	747.311	567.801	582.251	686.868	923.715	894.379	632.455	834.987
1176	ENSMUSG00000014551	Mrps25	64658	mitochondrial ribosomal protein S25 [Source:MGI Symbol;Acc:MGI:1928140]	452.341	0.361713	0.208662	1.73349	0.0830087	0.376643	503.729	542.519	598.653	458.93	350.572	469.873	548.3	426.458
1177	ENSMUSG00000014554	Dguok	27369	deoxyguanosine kinase [Source:MGI Symbol;Acc:MGI:1351602]	469.287	0.137447	0.172092	0.798682	0.424475	0.752811	536.856	493.007	538.905	512.862	458.514	455.291	522.923	475.556
1178	ENSMUSG00000014592	Camta1	100072	calmodulin binding transcription activator 1 [Source:MGI Symbol;Acc:MGI:2140230]	1330.64	-0.307267	0.348624	-0.881373	0.378116	0.720544	1479.03	815.358	1737.38	2396.41	1458.65	1134.18	1343.92	1663.08
1179	ENSMUSG00000014599	Csf1	12977	colony stimulating factor 1 (macrophage) [Source:MGI Symbol;Acc:MGI:1339753]	422.352	0.0372728	0.237948	0.156643	0.875526	0.959867	354.656	558.32	371.376	371.418	443.23	436.658	428.117	417.102
1180	ENSMUSG00000014601	Strip1	229707	striatin interacting protein 1 [Source:MGI Symbol;Acc:MGI:2443884]	784.923	-0.20105	0.148044	-1.35804	0.17445	0.519719	757.054	671.038	732.208	728.589	874.043	879.797	720.1	827.476
1181	ENSMUSG00000014602	Kif1a	16560	kinesin family member 1A [Source:MGI Symbol;Acc:MGI:108391]	238.84	-0.974686	0.484727	-2.01079	0.0443471	0.287047	117.894	121.145	99.5802	127.198	317.139	221.164	112.873	221.834
1182	ENSMUSG00000014606	Slc25a11	67863	solute carrier family 25 (mitochondrial carrier oxoglutarate carrier), member 11 [Source:MGI Symbol;Acc:MGI:1915113]	1016.09	0.0701777	0.155577	0.45108	0.651932	0.873297	1016.23	1161.94	950.113	985.02	956.193	1038.58	1042.76	993.265
1183	ENSMUSG00000014633	Cmc2	66531	COX assembly mitochondrial protein 2 [Source:MGI Symbol;Acc:MGI:1913781]	231.086	0.145493	0.25939	0.560905	0.574862	0.840348	227.993	296.015	260.08	191.306	273.198	243.848	261.363	236.117
1184	ENSMUSG00000014668	Chfr	231600	checkpoint with forkhead and ring finger domains [Source:MGI Symbol;Acc:MGI:2444898]	619.699	0.217067	0.149073	1.45611	0.145363	0.48229	717.107	687.893	657.23	551.53	596.069	626.227	687.41	591.275
1185	ENSMUSG00000014748	Tex261	21766	testis expressed gene 261 [Source:MGI Symbol;Acc:MGI:1096575]	1179.62	-0.470535	0.228112	-2.06274	0.0391378	0.273691	948.997	981.801	781.412	917.859	1487.31	1352.91	904.07	1252.69
1186	ENSMUSG00000014763	Fam120b	67544	family with sequence similarity 120, member B [Source:MGI Symbol;Acc:MGI:1914794]	754.565	-0.117929	0.174722	-0.674953	0.499706	0.800942	791.156	662.61	750.952	809.996	765.146	817.417	734.906	797.519
1187	ENSMUSG00000014767	Tbp	21374	TATA box binding protein [Source:MGI Symbol;Acc:MGI:101838]	568.652	0.324614	0.168942	1.92145	0.0546746	0.313059	710.286	625.74	660.744	633.954	476.664	485.265	665.59	531.961
1188	ENSMUSG00000014769	Psmb1	19170	proteasome (prosome, macropain) subunit, beta type 1 [Source:MGI Symbol;Acc:MGI:104884]	2118.66	0.134052	0.151313	0.885923	0.375659	0.717742	2194.19	2417.63	2122.82	2063.66	1880.86	2192.2	2244.88	2045.57
1189	ENSMUSG00000014773	Dll1	13388	delta like canonical Notch ligand 1 [Source:MGI Symbol;Acc:MGI:104659]	95.651	0.0793707	0.287866	0.275721	0.782762	0.926461	124.714	95.8625	110.124	120.075	106.987	86.6835	110.234	104.582
1190	ENSMUSG00000014778	Fhod1	234686	formin homology 2 domain containing 1 [Source:MGI Symbol;Acc:MGI:2679008]	536.363	0.158833	0.155315	1.02265	0.306474	0.659673	533.933	625.74	588.109	459.947	561.68	542.784	582.594	521.471
1191	ENSMUSG00000014782	Plekhg4	102075	pleckstrin homology domain containing, family G (with RhoGef domain) member 4 [Source:MGI Symbol;Acc:MGI:2142544]	2595.92	0.450977	1.24167	0.363203	0.716453	0.902894	500.806	5954.01	906.766	118.04	2857.12	2410.12	2453.86	1795.09
1192	ENSMUSG00000014786	Slc9a5	277973	solute carrier family 9 (sodium/hydrogen exchanger), member 5 [Source:MGI Symbol;Acc:MGI:2685542]	123.28	0.359983	0.2632	1.36772	0.1714	0.515918	115.945	156.962	155.814	140.426	91.7029	102.076	142.907	111.402
1193	ENSMUSG00000014791	Elmo3	234683	engulfment and cell motility 3 [Source:MGI Symbol;Acc:MGI:2679007]	236.887	0.637467	0.196566	3.24302	0.0011827	0.0564147	237.736	293.908	336.23	189.27	194.869	173.367	289.291	185.835
1194	ENSMUSG00000014813	Stc1	20855	stanniocalcin 1 [Source:MGI Symbol;Acc:MGI:109131]	1547.08	-0.448262	0.509694	-0.879473	0.379145	0.721384	1386.47	1988.88	1343.75	3820	768.011	1851.14	1573.03	2146.38
1195	ENSMUSG00000014837	4931428F04Rik	74356	RIKEN cDNA 4931428F04 gene [Source:MGI Symbol;Acc:MGI:1921606]	176.507	0.0155635	0.260253	0.0598013	0.952314	0.985406	194.866	201.206	155.814	169.936	159.525	216.304	183.962	181.922
1196	ENSMUSG00000014846	Tppp3	67971	tubulin polymerization-promoting protein family member 3 [Source:MGI Symbol;Acc:MGI:1915221]	346.419	-0.08019	0.476	-0.168467	0.866216	0.956834	173.431	135.893	151.128	209.622	169.077	108.557	153.484	162.419
1197	ENSMUSG00000014850	Msh3	17686	mutS homolog 3 [Source:MGI Symbol;Acc:MGI:109519]	518.168	-0.142094	0.178136	-0.797674	0.42506	0.753245	599.213	484.58	536.562	683.815	581.74	524.151	540.118	596.569
1198	ENSMUSG00000014856	Tmem208	66320	transmembrane protein 208 [Source:MGI Symbol;Acc:MGI:1913570]	355.701	0.196965	0.203476	0.967999	0.333045	0.681696	316.657	442.442	397.149	356.154	343.886	308.658	385.416	336.233
1199	ENSMUSG00000014859	E2f4	104394	E2F transcription factor 4 [Source:MGI Symbol;Acc:MGI:103012]	744.436	-0.00216315	0.152051	-0.0142265	0.988649	0.996311	694.697	692.106	672.459	586.128	724.07	750.987	686.421	687.062
1200	ENSMUSG00000014867	Surf4	20932	surfeit gene 4 [Source:MGI Symbol;Acc:MGI:98445]	4844.95	0.00496764	0.264245	0.0187994	0.985001	0.995386	3909.99	5452.58	3497.02	3727.4	4762.82	4325.26	4286.53	4271.83
1201	ENSMUSG00000014873	Surf2	20931	surfeit gene 2 [Source:MGI Symbol;Acc:MGI:98444]	609.252	0.449432	0.244609	1.83735	0.0661587	0.341878	683.005	883.831	702.919	586.128	480.485	595.443	756.585	554.018
1202	ENSMUSG00000014905	Dnajb9	27362	DnaJ heat shock protein family (Hsp40) member B9 [Source:MGI Symbol;Acc:MGI:1351618]	1094.08	-0.0693331	0.238159	-0.291121	0.770959	0.921606	893.46	784.809	909.109	833.4	872.132	1008.61	862.459	904.713
1203	ENSMUSG00000014907	Naf1	234344	nuclear assembly factor 1 ribonucleoprotein [Source:MGI Symbol;Acc:MGI:2682306]	371.708	-0.401549	0.188676	-2.12825	0.0333161	0.255324	324.452	263.359	264.766	320.538	439.41	366.987	284.192	375.645
1204	ENSMUSG00000014932	Yes1	22612	YES proto-oncogene 1, Src family tyrosine kinase [Source:MGI Symbol;Acc:MGI:99147]	1037.45	-0.142901	0.119461	-1.19621	0.231614	0.588717	971.407	961.785	959.485	1008.42	1128.14	1057.21	964.226	1064.59
1205	ENSMUSG00000014956	Ppp1cb	19046	protein phosphatase 1, catalytic subunit, beta isoform [Source:MGI Symbol;Acc:MGI:104871]	4125.5	-0.569651	0.205141	-2.77687	0.00548848	0.112357	3151.96	3207.71	2498.88	3246.09	4825.86	5075.44	2952.85	4382.46
1206	ENSMUSG00000014959	Gorasp2	70231	golgi reassembly stacking protein 2 [Source:MGI Symbol;Acc:MGI:2135962]	1786.79	0.0470642	0.168259	0.279713	0.779698	0.925232	1573.54	1954.12	1654.2	1590.48	1751.91	1672.91	1727.29	1671.77
1207	ENSMUSG00000014980	Tsen15	66637	tRNA splicing endonuclease subunit 15 [Source:MGI Symbol;Acc:MGI:1913887]	380.343	-0.146287	0.289839	-0.50472	0.613756	0.858006	354.656	411.893	345.602	509.809	289.437	431.797	370.717	410.348
1208	ENSMUSG00000015002	Efr3a	76740	EFR3 homolog A [Source:MGI Symbol;Acc:MGI:1923990]	1726.92	0.013785	0.162523	0.0848187	0.932406	0.978957	1698.26	1781.36	1697.55	1556.9	1804.44	1766.07	1725.72	1709.14
1209	ENSMUSG00000015013	Trappc2l	59005	trafficking protein particle complex 2-like [Source:MGI Symbol;Acc:MGI:1916295]	333.071	0.363824	0.218116	1.66803	0.0953091	0.398992	377.066	452.977	349.117	288.993	281.795	345.114	393.053	305.301
1210	ENSMUSG00000015016	Acsf3	257633	acyl-CoA synthetase family member 3 [Source:MGI Symbol;Acc:MGI:2182591]	286.17	-0.224201	0.180573	-1.2416	0.214382	0.569876	271.838	301.282	240.164	286.958	321.915	341.063	271.095	316.645
1211	ENSMUSG00000015023	Ddx19a	13680	DEAD (Asp-Glu-Ala-Asp) box polypeptide 19a [Source:MGI Symbol;Acc:MGI:99526]	1163.54	-0.0167693	0.186153	-0.0900834	0.928221	0.977275	1252.99	1266.23	1046.18	1175.31	1163.48	1268.66	1188.46	1202.48
1212	ENSMUSG00000015027	Galns	50917	galactosamine (N-acetyl)-6-sulfate sulfatase [Source:MGI Symbol;Acc:MGI:1355303]	163.204	0.0763341	0.270899	0.281781	0.778112	0.924816	150.047	198.046	145.27	120.075	187.227	160.405	164.454	155.902
1213	ENSMUSG00000015053	Gata2	14461	GATA binding protein 2 [Source:MGI Symbol;Acc:MGI:95662]	160.994	-0.0991066	0.304137	-0.325862	0.744529	0.914717	187.071	120.092	206.19	200.464	223.526	126.38	171.117	183.456
1214	ENSMUSG00000015083	C8g	69379	complement component 8, gamma polypeptide [Source:MGI Symbol;Acc:MGI:88237]	88.5975	-0.123842	0.261447	-0.47368	0.635728	0.867539	95.4843	99.0228	70.2919	86.4945	100.3	102.076	88.2664	96.2901
1215	ENSMUSG00000015085	Entpd2	12496	ectonucleoside triphosphate diphosphohydrolase 2 [Source:MGI Symbol;Acc:MGI:1096863]	31.7494	-0.0690205	0.371654	-0.185711	0.852671	0.951566	30.2042	22.1221	30.4598	27.4747	34.3886	25.1139	27.5954	28.9924
1216	ENSMUSG00000015087	Rabl6	227624	RAB, member RAS oncogene family-like 6 [Source:MGI Symbol;Acc:MGI:2442633]	2382.3	0.200947	0.146671	1.37005	0.170672	0.515	2517.67	2815.83	2524.65	2192.89	2147.38	2495.19	2619.38	2278.48
1217	ENSMUSG00000015090	Ptgds	19215	prostaglandin D2 synthase (brain) [Source:MGI Symbol;Acc:MGI:99261]	145.661	0.403858	0.407019	0.992234	0.321083	0.672346	207.532	248.61	124.182	102.776	230.212	106.126	193.442	146.372
1218	ENSMUSG00000015092	Edf1	59022	endothelial differentiation-related factor 1 [Source:MGI Symbol;Acc:MGI:1891227]	1242.22	0.615871	0.199033	3.09432	0.00197266	0.0703041	1340.68	1766.61	1628.43	1008.42	1029.75	1051.54	1578.57	1029.9
1219	ENSMUSG00000015093	Clic3	69454	chloride intracellular channel 3 [Source:MGI Symbol;Acc:MGI:1916704]	157.238	0.508712	0.478584	1.06295	0.287804	0.639195	196.815	361.328	141.755	97.6879	171.943	221.974	233.299	163.868
1220	ENSMUSG00000015094	Npdc1	18146	neural proliferation, differentiation and control 1 [Source:MGI Symbol;Acc:MGI:1099802]	1017.08	0.21137	0.155069	1.36307	0.172861	0.518053	1100.99	1049.22	1100.07	1006.39	888.371	913.012	1083.43	935.924
1221	ENSMUSG00000015095	Fbxw5	30839	F-box and WD-40 domain protein 5 [Source:MGI Symbol;Acc:MGI:1354731]	1097.86	0.0185743	0.16241	0.114367	0.908947	0.970148	1097.1	1249.37	1029.78	978.914	1180.67	1173.06	1125.42	1110.88
1222	ENSMUSG00000015112	Slc25a13	50799	solute carrier family 25 (mitochondrial carrier, adenine nucleotide translocator), member 13 [Source:MGI Symbol;Acc:MGI:1354721]	536.479	-0.408701	0.206441	-1.97975	0.0477319	0.296191	502.754	365.542	495.558	554.582	639.054	616.506	454.618	603.381
1223	ENSMUSG00000015120	Ube2i	22196	ubiquitin-conjugating enzyme E2I [Source:MGI Symbol;Acc:MGI:107365]	2921.37	-0.0816615	0.135685	-0.601845	0.547278	0.827233	2974.63	3126.59	2722.64	3092.43	2895.33	3349.87	2941.29	3112.54
1224	ENSMUSG00000015126	Tsr3	68327	TSR3 20S rRNA accumulation [Source:MGI Symbol;Acc:MGI:1915577]	327.694	0.410549	0.207641	1.97721	0.048018	0.296965	387.783	446.656	394.806	362.259	284.661	278.683	409.749	308.535
1225	ENSMUSG00000015127	Unkl	74154	unkempt family like zinc finger [Source:MGI Symbol;Acc:MGI:1921404]	148.978	-0.235825	0.283844	-0.830827	0.406071	0.739958	125.689	125.359	108.952	102.776	153.793	166.886	120	141.152
1226	ENSMUSG00000015133	Lrrk1	233328	leucine-rich repeat kinase 1 [Source:MGI Symbol;Acc:MGI:2142227]	801.169	-0.490184	0.248885	-1.96952	0.0488938	0.298903	599.213	674.198	630.284	677.71	1008.73	986.733	634.565	891.058
1227	ENSMUSG00000015134	Aldh1a3	56847	aldehyde dehydrogenase family 1, subfamily A3 [Source:MGI Symbol;Acc:MGI:1861722]	179.475	-0.244	0.3104	-0.786082	0.431819	0.758631	224.096	147.481	194.474	192.323	256.959	221.164	188.684	223.482
1228	ENSMUSG00000015143	Actn1	109711	actinin, alpha 1 [Source:MGI Symbol;Acc:MGI:2137706]	4028.72	0.155609	0.200514	0.776051	0.437719	0.762132	3370.21	4301.17	3158.45	2676.24	3972.84	3073.62	3609.94	3240.9
1229	ENSMUSG00000015149	Sirt2	64383	sirtuin 2 [Source:MGI Symbol;Acc:MGI:1927664]	1407.18	0.335417	0.136095	2.46458	0.0137174	0.169101	1531.65	1668.64	1712.78	1325.91	1377.45	1190.89	1637.69	1298.08
1230	ENSMUSG00000015165	Hnrnpl	15388	heterogeneous nuclear ribonucleoprotein L [Source:MGI Symbol;Acc:MGI:104816]	7114.53	0.124644	0.122836	1.01472	0.31024	0.663723	7517.93	7264.48	7449.77	7603.38	6409.65	6380.55	7410.73	6797.86
1231	ENSMUSG00000015176	Nolc1	70769	nucleolar and coiled-body phosphoprotein 1 [Source:MGI Symbol;Acc:MGI:1918019]	1177.36	-0.176754	0.172838	-1.02266	0.306469	0.659673	986.996	1027.1	1006.35	1004.35	1147.24	1261.37	1006.81	1137.65
1232	ENSMUSG00000015189	Casd1	213819	CAS1 domain containing 1 [Source:MGI Symbol;Acc:MGI:2384865]	1159.09	-0.0020027	0.131889	-0.0151848	0.987885	0.99621	1209.14	1042.9	1234.79	1174.29	1124.32	1192.51	1162.28	1163.7
1233	ENSMUSG00000015202	Cnksr3	215748	Cnksr family member 3 [Source:MGI Symbol;Acc:MGI:2674130]	335.806	-0.341619	0.216831	-1.57551	0.115138	0.432879	270.864	258.091	356.146	368.365	340.065	411.544	295.034	373.325
1234	ENSMUSG00000015214	Mtmr1	53332	myotubularin related protein 1 [Source:MGI Symbol;Acc:MGI:1858271]	711.753	0.0448585	0.156655	0.286353	0.774608	0.923371	833.052	705.801	653.715	660.411	772.788	693.468	730.856	708.889
1235	ENSMUSG00000015217	Hmgb3	15354	high mobility group box 3 [Source:MGI Symbol;Acc:MGI:1098219]	699.508	-0.320481	0.176325	-1.81755	0.0691324	0.347993	652.801	641.541	668.945	929.053	769.922	753.417	654.429	817.464
1236	ENSMUSG00000015222	Map2	17756	microtubule-associated protein 2 [Source:MGI Symbol;Acc:MGI:97175]	558.495	-0.388107	0.324661	-1.19542	0.231921	0.58898	475.473	292.855	631.456	826.277	573.143	432.607	466.595	610.676
1237	ENSMUSG00000015224	Cyp2j9	74519	cytochrome P450, family 2, subfamily j, polypeptide 9 [Source:MGI Symbol;Acc:MGI:1921769]	73.7362	-0.128733	0.348456	-0.369439	0.7118	0.900812	87.6897	64.2595	84.3503	125.163	59.2248	74.5316	78.7665	86.3063
1238	ENSMUSG00000015243	Abca1	11303	ATP-binding cassette, sub-family A (ABC1), member 1 [Source:MGI Symbol;Acc:MGI:99607]	4102.53	-0.463763	0.407915	-1.13691	0.255576	0.61027	2411.47	3196.12	2380.55	3387.53	3274.56	4354.43	2662.71	3672.17
1239	ENSMUSG00000015247	Nipsnap3b	66536	nipsnap homolog 3B [Source:MGI Symbol;Acc:MGI:1913786]	653.947	0.246557	0.169556	1.45413	0.145909	0.482723	771.669	682.625	829.445	635.989	682.995	605.974	761.246	641.653
1240	ENSMUSG00000015289	Lage3	66192	L antigen family, member 3 [Source:MGI Symbol;Acc:MGI:1913442]	359.575	0.283234	0.209902	1.34936	0.177222	0.522605	429.679	452.977	400.664	412.121	332.423	311.088	427.773	351.877
1241	ENSMUSG00000015290	Ubl4a	27643|100169864	ubiquitin-like 4A [Source:MGI Symbol;Acc:MGI:95049]|ubiquitin-like 4A [Source:MGI Symbol;Acc:MGI:95049]	885.483	0.201543	0.130665	1.54245	0.122965	0.445095	939.254	957.572	890.364	843.576	816.729	764.759	929.063	808.354
1242	ENSMUSG00000015291	Gdi1	14567	guanosine diphosphate (GDP) dissociation inhibitor 1 [Source:MGI Symbol;Acc:MGI:99846]	3727.53	0.292779	0.112639	2.59927	0.00934227	0.141791	4327	3985.14	4216.34	3497.43	3529.6	3201.62	4176.16	3409.55
1243	ENSMUSG00000015305	Sash1	70097	SAM and SH3 domain containing 1 [Source:MGI Symbol;Acc:MGI:1917347]	1633.2	-0.422552	0.306131	-1.3803	0.167496	0.510488	1356.27	1285.19	1349.6	1524.34	1871.31	1953.21	1330.35	1782.95
1244	ENSMUSG00000015312	Gadd45b	17873	growth arrest and DNA-damage-inducible 45 beta [Source:MGI Symbol;Acc:MGI:107776]	274.359	0.242026	0.294695	0.821276	0.411489	0.74371	269.889	340.259	309.284	270.677	253.138	253.569	306.478	259.128
1245	ENSMUSG00000015335	Zdhhc12	66220	zinc finger, DHHC domain containing 12 [Source:MGI Symbol;Acc:MGI:1913470]	288.494	0.567707	0.244751	2.31953	0.0203663	0.203511	341.99	445.603	366.69	262.536	251.228	264.911	384.761	259.558
1246	ENSMUSG00000015337	Endog	13804	endonuclease G [Source:MGI Symbol;Acc:MGI:1261433]	46.8061	0.1348	0.479415	0.281175	0.778576	0.924816	39.9475	37.9236	33.9744	28.4923	34.3886	38.886	37.2819	33.9223
1247	ENSMUSG00000015340	Cybb	13058	cytochrome b-245, beta polypeptide [Source:MGI Symbol;Acc:MGI:88574]	151.369	-0.203475	0.245704	-0.82813	0.407597	0.741126	120.817	153.801	142.927	125.163	173.853	180.658	139.182	159.891
1248	ENSMUSG00000015341	Golga7	57437	golgi autoantigen, golgin subfamily a, 7 [Source:MGI Symbol;Acc:MGI:1931029]	1973.27	0.0978738	0.192778	0.507701	0.611663	0.857322	1688.51	2445.02	1894.37	1725.82	1965.88	1940.25	2009.3	1877.32
1249	ENSMUSG00000015342	Xk	22439	X-linked Kx blood group [Source:MGI Symbol;Acc:MGI:103569]	171.139	-0.476132	0.185175	-2.57126	0.010133	0.147088	137.381	148.534	127.697	178.077	199.645	197.671	137.871	191.797
1250	ENSMUSG00000015355	Cd48	12506	CD48 antigen [Source:MGI Symbol;Acc:MGI:88339]	31.2194	0.228286	0.438897	0.520135	0.602969	0.852065	28.2556	41.0839	30.4598	26.4571	28.6571	29.9747	33.2664	28.363
1251	ENSMUSG00000015357	Clpx	270166	caseinolytic mitochondrial matrix peptidase chaperone subunit [Source:MGI Symbol;Acc:MGI:1346017]	910.482	-0.0811034	0.138018	-0.587628	0.556782	0.830742	898.332	868.03	852.875	943.299	902.7	925.164	873.079	923.721
1252	ENSMUSG00000015363	Trabd	67976	TraB domain containing [Source:MGI Symbol;Acc:MGI:1915226]	694.91	-0.0486199	0.181783	-0.267461	0.789114	0.928622	607.008	697.373	550.62	532.196	731.712	654.582	618.334	639.497
1253	ENSMUSG00000015365	Mov10l1	83456	Moloney leukemia virus 10-like 1 [Source:MGI Symbol;Acc:MGI:1891384]	34.0185	-0.987393	0.594908	-1.65974	0.0969667	0.401365	36.0502	12.6412	9.37226	25.4396	40.12	50.2278	19.3546	38.5958
1254	ENSMUSG00000015377	Dennd6b	69440	DENN/MADD domain containing 6B [Source:MGI Symbol;Acc:MGI:1916690]	305.471	0.291325	0.180425	1.61466	0.106385	0.418125	364.399	318.137	398.321	337.837	270.332	275.443	360.286	294.538
1255	ENSMUSG00000015396	Cd83	12522	CD83 antigen [Source:MGI Symbol;Acc:MGI:1328316]	257.844	0.513802	0.596294	0.861658	0.388876	0.727637	575.829	108.504	160.5	138.391	298.99	154.734	281.611	197.372
1256	ENSMUSG00000015405	Ace2	70008	angiotensin I converting enzyme (peptidyl-dipeptidase A) 2 [Source:MGI Symbol;Acc:MGI:1917258]	147.494	-0.540268	0.2887	-1.87138	0.0612921	0.332164	138.355	77.9541	127.697	181.13	185.316	134.481	114.669	166.976
1257	ENSMUSG00000015451	C4a	625018	complement component 4A (Rodgers blood group) [Source:MGI Symbol;Acc:MGI:98320]	124.447	0.638522	0.447167	1.42793	0.153313	0.491321	242.608	122.198	162.843	61.0549	170.988	106.937	175.883	112.993
1258	ENSMUSG00000015452	Ager	11596	advanced glycosylation end product-specific receptor [Source:MGI Symbol;Acc:MGI:893592]	87.6607	0.52291	0.24643	2.12194	0.0338428	0.257034	122.766	133.786	111.296	101.758	83.1057	72.1012	122.616	85.6551
1259	ENSMUSG00000015461	Atf6b	12915	activating transcription factor 6 beta [Source:MGI Symbol;Acc:MGI:105121]	921.255	-0.119376	0.158718	-0.752123	0.451977	0.771207	720.03	869.083	813.043	777.433	920.85	909.771	800.719	869.351
1260	ENSMUSG00000015468	Notch4	18132	notch 4 [Source:MGI Symbol;Acc:MGI:107471]	397.389	0.505523	0.339924	1.48717	0.136971	0.469103	739.516	361.328	415.894	260.501	434.633	373.468	505.579	356.201
1261	ENSMUSG00000015474	Ppt2	54397	palmitoyl-protein thioesterase 2 [Source:MGI Symbol;Acc:MGI:1860075]	500.961	0.60429	0.205868	2.93533	0.00333194	0.0903776	621.622	718.442	643.171	498.615	408.842	397.772	661.079	435.076
1262	ENSMUSG00000015476	Prrt1	260297	proline-rich transmembrane protein 1 [Source:MGI Symbol;Acc:MGI:1932118]	62.8352	0.255612	0.333154	0.76725	0.442933	0.765907	70.1517	47.4045	64.4343	61.0549	50.6276	41.3164	60.6635	50.9997
1263	ENSMUSG00000015478	Rnf5	54197	ring finger protein 5 [Source:MGI Symbol;Acc:MGI:1860076]	327.349	0.133673	0.173191	0.771824	0.440219	0.76408	395.578	322.351	323.343	309.345	317.139	323.24	347.091	316.575
1264	ENSMUSG00000015488	Cacfd1	381356	calcium channel flower domain containing 1 [Source:MGI Symbol;Acc:MGI:1924317]	829.957	-0.247995	0.156856	-1.58104	0.113869	0.430748	715.158	743.725	609.197	842.558	771.832	842.531	689.36	818.974
1265	ENSMUSG00000015501	Hivep2	15273	human immunodeficiency virus type I enhancer binding protein 2 [Source:MGI Symbol;Acc:MGI:1338076]	527.676	-0.136232	0.280326	-0.485976	0.626984	0.863954	557.317	482.473	349.117	346.996	663.89	516.05	462.969	508.979
1266	ENSMUSG00000015522	Arnt	11863	aryl hydrocarbon receptor nuclear translocator [Source:MGI Symbol;Acc:MGI:88071]	1621.35	-0.299401	0.164291	-1.82238	0.0683973	0.346865	1380.63	1408.44	1368.35	1420.55	1842.65	1851.95	1385.81	1705.05
1267	ENSMUSG00000015533	Itga2	16398	integrin alpha 2 [Source:MGI Symbol;Acc:MGI:96600]	669.97	-0.217427	0.29043	-0.748639	0.454075	0.771687	788.233	447.71	619.74	703.149	619.95	834.43	618.561	719.176
1268	ENSMUSG00000015536	Mocs2	17434	molybdenum cofactor synthesis 2 [Source:MGI Symbol;Acc:MGI:1336894]	744.481	0.434027	0.238118	1.82274	0.0683426	0.346754	810.642	1128.23	690.032	706.202	585.561	654.582	876.301	648.782
1269	ENSMUSG00000015542	Nat9	66176	N-acetyltransferase 9 (GCN5-related, putative) [Source:MGI Symbol;Acc:MGI:1913426]	337.44	0.292487	0.204536	1.43	0.152717	0.491126	400.45	405.572	322.171	310.363	290.392	320.81	376.064	307.188
1270	ENSMUSG00000015568	Lpl	16956	lipoprotein lipase [Source:MGI Symbol;Acc:MGI:96820]	1603.15	-0.0364692	0.173537	-0.210153	0.833549	0.945339	1469.29	1307.31	1815.87	1747.19	1486.35	1476.05	1530.83	1569.86
1271	ENSMUSG00000015575	Atp6v0e	11974	ATPase, H+ transporting, lysosomal V0 subunit E [Source:MGI Symbol;Acc:MGI:1328318]	972.842	0.43978	0.181575	2.42203	0.0154342	0.178185	1073.71	1205.13	1116.47	796.767	892.192	814.177	1131.77	834.379
1272	ENSMUSG00000015597	Zfp318	57908	zinc finger protein 318 [Source:MGI Symbol;Acc:MGI:1889348]	1090.29	0.0709736	0.173964	0.407979	0.683289	0.887663	1122.43	1050.27	1321.49	1121.38	1031.66	1172.25	1164.73	1108.43
1273	ENSMUSG00000015605	Srf	20807	serum response factor [Source:MGI Symbol;Acc:MGI:106658]	620.858	-0.378383	0.196677	-1.92388	0.0543702	0.312363	509.575	403.465	493.215	509.809	690.637	627.037	468.752	609.161
1274	ENSMUSG00000015647	Lama5	16776	laminin, alpha 5 [Source:MGI Symbol;Acc:MGI:105382]	828.105	0.0650615	0.254769	0.255374	0.798434	0.932547	798.95	852.228	806.014	690.939	777.564	879.797	819.064	782.766
1275	ENSMUSG00000015653	Steap2	74051	six transmembrane epithelial antigen of prostate 2 [Source:MGI Symbol;Acc:MGI:1921301]	472.096	-0.314712	0.425693	-0.739295	0.459728	0.775024	269.889	372.916	318.657	365.312	399.29	430.987	320.487	398.53
1276	ENSMUSG00000015656	Hspa8	15481	heat shock protein 8 [Source:MGI Symbol;Acc:MGI:105384]	23847.6	0.361608	0.227058	1.59258	0.111255	0.427542	24037.7	25770.2	27046	19883.6	17233.5	22697.3	25617.9	19938.1
1277	ENSMUSG00000015659	Serac1	321007	serine active site containing 1 [Source:MGI Symbol;Acc:MGI:2447813]	186.836	-0.327341	0.283512	-1.15459	0.248257	0.604183	188.046	151.695	115.982	177.059	192.958	202.531	151.907	190.85
1278	ENSMUSG00000015668	Pdzd11	72621	PDZ domain containing 11 [Source:MGI Symbol;Acc:MGI:1919871]	607.436	0.453945	0.191296	2.37299	0.0176445	0.191104	729.773	737.404	773.211	655.323	496.724	484.455	746.796	545.501
1279	ENSMUSG00000015671	Psma2	19166	proteasome (prosome, macropain) subunit, alpha type 2 [Source:MGI Symbol;Acc:MGI:104885]	2009.81	0.312725	0.167675	1.86507	0.0621722	0.33438	2195.17	2458.72	2189.59	2136.92	1607.67	1766.07	2281.16	1836.89
1280	ENSMUSG00000015672	Mrpl32	75398	mitochondrial ribosomal protein L32 [Source:MGI Symbol;Acc:MGI:2137226]	569.77	0.250465	0.189542	1.32142	0.18636	0.534633	608.956	622.58	726.35	622.76	494.813	528.202	652.629	548.592
1281	ENSMUSG00000015697	Setdb1	84505	SET domain, bifurcated 1 [Source:MGI Symbol;Acc:MGI:1934229]	1552	0.0469351	0.142041	0.330434	0.741072	0.913139	1463.44	1658.11	1392.95	1436.83	1332.56	1600	1504.83	1456.46
1282	ENSMUSG00000015702	Anxa9	71790	annexin A9 [Source:MGI Symbol;Acc:MGI:1923711]	48.7177	0.586075	0.33614	1.74354	0.0812389	0.373091	69.1774	66.3664	55.062	33.5802	42.0305	51.0379	63.5353	42.2162
1283	ENSMUSG00000015709	Arnt2	11864	aryl hydrocarbon receptor nuclear translocator 2 [Source:MGI Symbol;Acc:MGI:107188]	1162.12	-0.592285	0.275049	-2.15338	0.0312885	0.249072	1021.1	719.496	879.821	1080.67	1507.37	1362.63	873.471	1316.89
1284	ENSMUSG00000015711	Prune1	229589	prune exopolyphosphatase [Source:MGI Symbol;Acc:MGI:1925152]	1005.06	-0.11324	0.260014	-0.435516	0.663188	0.87775	902.229	1210.4	842.332	866.98	1145.33	1183.59	984.986	1065.3
1285	ENSMUSG00000015714	Cers2	76893	ceramide synthase 2 [Source:MGI Symbol;Acc:MGI:1924143]	3260.91	0.309633	0.190249	1.62751	0.103629	0.412693	3492	4039.92	3233.43	2566.34	3139.87	2979.64	3588.45	2895.28
1286	ENSMUSG00000015721	Nlrp5	23968	NLR family, pyrin domain containing 5 [Source:MGI Symbol;Acc:MGI:1345193]	1112.76	-1.32087	0.347795	-3.79785	0.000145956	0.0198664	634.289	302.336	542.419	1022.67	1131.96	1540.05	493.015	1231.56
1287	ENSMUSG00000015733	Capza2	12343	capping protein (actin filament) muscle Z-line, alpha 2 [Source:MGI Symbol;Acc:MGI:106222]	1754.67	-0.42123	0.207862	-2.02649	0.0427147	0.283589	1474.16	1468.49	1216.05	1390.02	2116.81	2061.77	1386.23	1856.2
1288	ENSMUSG00000015745	Plekho1	67220	pleckstrin homology domain containing, family O member 1 [Source:MGI Symbol;Acc:MGI:1914470]	551.634	0.325113	0.184257	1.76446	0.0776553	0.363206	617.725	592.03	754.467	556.618	580.785	430.987	654.741	522.796
1289	ENSMUSG00000015747	Vps45	22365	vacuolar protein sorting 45 [Source:MGI Symbol;Acc:MGI:891965]	250.233	-0.0504134	0.174068	-0.289619	0.772108	0.922165	243.582	226.488	213.219	221.833	225.436	260.05	227.763	235.773
1290	ENSMUSG00000015748	Prpf3	70767	pre-mRNA processing factor 3 [Source:MGI Symbol;Acc:MGI:1918017]	615.684	0.166109	0.172477	0.963078	0.335508	0.68401	635.263	560.427	712.292	594.268	503.41	601.924	635.994	566.534
1291	ENSMUSG00000015749	Anp32e	66471	acidic (leucine-rich) nuclear phosphoprotein 32 family, member E [Source:MGI Symbol;Acc:MGI:1913721]	2431.39	0.137155	0.124296	1.10345	0.269831	0.623002	2448.49	2528.24	2441.47	2227.49	2232.39	2285.37	2472.74	2248.41
1292	ENSMUSG00000015750	Aph1a	226548	aph1 homolog A, gamma secretase subunit [Source:MGI Symbol;Acc:MGI:2385110]	821.123	-0.0925869	0.187571	-0.493609	0.621582	0.861918	769.721	794.289	678.317	633.954	880.73	875.746	747.442	796.81
1293	ENSMUSG00000015755	Tab2	68652	TGF-beta activated kinase 1/MAP3K7 binding protein 2 [Source:MGI Symbol;Acc:MGI:1915902]	2227.98	-0.155815	0.144422	-1.07889	0.280638	0.63357	2103.58	1989.94	2005.66	2139.98	2185.58	2468.45	2033.06	2264.67
1294	ENSMUSG00000015757	Ppil4	67418	peptidylprolyl isomerase (cyclophilin)-like 4 [Source:MGI Symbol;Acc:MGI:1914668]	1036.1	0.189852	0.155421	1.22153	0.221884	0.578038	1177.96	1046.06	1146.93	1080.67	853.983	1020.76	1123.65	985.138
1295	ENSMUSG00000015759	Cnih1	12793	cornichon family AMPA receptor auxiliary protein 1 [Source:MGI Symbol;Acc:MGI:1277202]	1250.29	-0.0246487	0.183431	-0.134376	0.893106	0.965241	1266.63	1232.52	1090.7	1283.17	1116.67	1252.45	1196.61	1217.43
1296	ENSMUSG00000015766	Eps8	13860	epidermal growth factor receptor pathway substrate 8 [Source:MGI Symbol;Acc:MGI:104684]	854.792	-0.122967	0.225168	-0.546111	0.584989	0.84524	790.182	593.083	921.996	800.837	959.059	750.177	768.42	836.691
1297	ENSMUSG00000015776	Med22	20933	mediator complex subunit 22 [Source:MGI Symbol;Acc:MGI:98446]	748.206	-0.478503	0.214982	-2.22577	0.0260293	0.226835	556.342	599.404	559.992	574.934	866.401	947.847	571.913	796.394
1298	ENSMUSG00000015790	Surf1	20930	surfeit gene 1 [Source:MGI Symbol;Acc:MGI:98443]	569.258	0.231325	0.164481	1.40639	0.159608	0.499588	637.212	651.022	623.255	487.422	626.636	514.43	637.163	542.829
1299	ENSMUSG00000015804	Med28	66999	mediator complex subunit 28 [Source:MGI Symbol;Acc:MGI:1914249]	693.542	-0.328682	0.145425	-2.26014	0.0238124	0.21689	657.673	562.534	555.306	801.855	732.668	697.518	591.838	744.014
1300	ENSMUSG00000015806	Qdpr	110391	quinoid dihydropteridine reductase [Source:MGI Symbol;Acc:MGI:97836]	753.292	0.369621	0.171335	2.1573	0.0309822	0.24805	863.256	931.236	905.594	758.099	680.13	652.151	900.029	696.793
1301	ENSMUSG00000015812	Gnrh1	14714	gonadotropin releasing hormone 1 [Source:MGI Symbol;Acc:MGI:95789]	58.6679	0.366953	0.367338	0.998953	0.317817	0.669864	59.4341	108.504	63.2627	47.8264	50.6276	80.2025	77.0669	59.5522
1302	ENSMUSG00000015837	Sqstm1	18412	sequestosome 1 [Source:MGI Symbol;Acc:MGI:107931]	7777.11	-0.0149851	0.262043	-0.0571856	0.954397	0.985532	6863.18	8921.53	5904.52	5154.06	9258.17	7503.39	7229.75	7305.2
1303	ENSMUSG00000015839	Nfe2l2	18024	nuclear factor, erythroid derived 2, like 2 [Source:MGI Symbol;Acc:MGI:108420]	1975.9	-0.0785368	0.177201	-0.443208	0.657615	0.875916	1834.66	1767.66	1681.15	1489.74	2041.34	2047.19	1761.16	1859.42
1304	ENSMUSG00000015846	Rxra	20181	retinoid X receptor alpha [Source:MGI Symbol;Acc:MGI:98214]	843.479	-0.952477	0.263739	-3.61144	0.000304498	0.0282168	563.163	480.366	477.985	661.429	1194.05	1088.81	507.171	981.428
1305	ENSMUSG00000015850	Adamtsl4	229595	ADAMTS-like 4 [Source:MGI Symbol;Acc:MGI:2389008]	277.439	0.354857	0.411064	0.863265	0.387992	0.727086	416.039	273.893	405.35	193.341	490.037	173.367	365.094	285.582
1306	ENSMUSG00000015852	Fcrls	80891	Fc receptor-like S, scavenger receptor [Source:MGI Symbol;Acc:MGI:1933397]	103.235	-0.0257912	0.359087	-0.0718243	0.942742	0.982489	103.279	82.1679	105.438	73.2659	67.8219	153.924	96.9616	98.3373
1307	ENSMUSG00000015869	Prpsap1	67763	phosphoribosyl pyrophosphate synthetase-associated protein 1 [Source:MGI Symbol;Acc:MGI:1915013]	1348.15	-0.0788346	0.12315	-0.640149	0.522076	0.812986	1366.98	1354.72	1346.09	1393.07	1424.26	1478.48	1355.93	1431.94
1308	ENSMUSG00000015880	Ncapg	54392	non-SMC condensin I complex, subunit G [Source:MGI Symbol;Acc:MGI:1930197]	354.523	-0.597509	0.241116	-2.4781	0.0132086	0.166738	300.094	206.473	324.514	508.791	347.707	401.012	277.027	419.17
1309	ENSMUSG00000015882	Lcorl	209707	ligand dependent nuclear receptor corepressor-like [Source:MGI Symbol;Acc:MGI:2651932]	657.44	0.0482392	0.16919	0.285119	0.775553	0.923657	753.157	680.519	604.511	699.079	559.77	712.911	679.395	657.253
1310	ENSMUSG00000015889	Lta4h	16993	leukotriene A4 hydrolase [Source:MGI Symbol;Acc:MGI:96836]	902.449	0.000272744	0.133393	0.00204466	0.998369	0.999455	914.896	934.396	906.766	864.945	915.118	974.581	918.686	918.215
1311	ENSMUSG00000015890	Amdhd1	71761	amidohydrolase domain containing 1 [Source:MGI Symbol;Acc:MGI:1919011]	376.898	0.309087	0.82712	0.373691	0.708635	0.899094	522.241	166.443	667.773	487.422	501.5	106.126	452.152	365.016
1312	ENSMUSG00000015932	Dstn	56431	destrin [Source:MGI Symbol;Acc:MGI:1929270]	6026.31	-0.38878	0.333196	-1.16682	0.243283	0.599412	4599.81	5414.65	4324.12	4376.62	8008.72	6387.84	4779.53	6257.73
1313	ENSMUSG00000015937	H2afy	26914	H2A histone family, member Y [Source:MGI Symbol;Acc:MGI:1349392]	2710.36	0.399408	0.148636	2.68716	0.00720624	0.125825	3498.82	3393.11	3383.38	2701.68	2451.14	2637.77	3425.11	2596.86
1314	ENSMUSG00000015942	Gtf2ird2	114674	GTF2I repeat domain containing 2 [Source:MGI Symbol;Acc:MGI:2149780]	368.4	0.0282349	0.194691	0.145024	0.884692	0.962651	348.81	403.465	420.58	442.648	348.662	358.886	390.952	383.399
1315	ENSMUSG00000015943	Bola1	69168	bolA-like 1 (E. coli) [Source:MGI Symbol;Acc:MGI:1916418]	158.748	0.572756	0.223468	2.56303	0.0103763	0.147712	212.404	219.114	203.847	145.514	130.868	150.683	211.788	142.355
1316	ENSMUSG00000015944	Gatsl2	80909	GATS protein-like 2 [Source:MGI Symbol;Acc:MGI:1933384]	666.77	0.117955	0.164491	0.717089	0.473319	0.783489	622.597	702.641	630.284	610.549	631.412	560.607	651.841	600.856
1317	ENSMUSG00000015947	Fcgr1	14129	Fc receptor, IgG, high affinity I [Source:MGI Symbol;Acc:MGI:95498]	56.9497	0.0308312	0.326306	0.0944853	0.924724	0.976735	65.2801	63.2061	43.3467	45.7912	66.8667	55.8987	57.2776	56.1855
1318	ENSMUSG00000015950	Ncf1	17969	neutrophil cytosolic factor 1 [Source:MGI Symbol;Acc:MGI:97283]	42.7687	0.205894	0.479769	0.429153	0.667812	0.880314	22.4096	53.7251	60.9197	24.422	33.4333	59.9493	45.6848	39.2682
1319	ENSMUSG00000015957	Wnt11	22411	wingless-type MMTV integration site family, member 11 [Source:MGI Symbol;Acc:MGI:101948]	43.3015	-0.294589	0.954141	-0.308747	0.757514	0.916598	17.5379	5.26717	3.5146	10.1758	14.3286	8.10126	8.77324	10.8686
1320	ENSMUSG00000015961	Adss	11566	adenylosuccinate synthetase, non muscle [Source:MGI Symbol;Acc:MGI:87948]	1401.03	-0.213195	0.134955	-1.57975	0.114165	0.431309	1316.32	1141.92	1279.31	1524.34	1461.51	1348.05	1245.85	1444.63
1321	ENSMUSG00000015966	Il17rb	50905	interleukin 17 receptor B [Source:MGI Symbol;Acc:MGI:1355292]	59.65	-0.293353	0.377436	-0.777226	0.437025	0.762132	40.9219	30.5496	49.2043	46.8088	49.6724	51.0379	40.2253	49.173
1322	ENSMUSG00000015968	Cacna1d	12289	calcium channel, voltage-dependent, L type, alpha 1D subunit [Source:MGI Symbol;Acc:MGI:88293]	440.422	0.128346	0.312979	0.410078	0.681749	0.887159	433.577	361.328	530.704	458.93	381.14	372.658	441.87	404.243
1323	ENSMUSG00000015970	Chdh	218865	choline dehydrogenase [Source:MGI Symbol;Acc:MGI:1860776]	203.624	-0.786261	0.412119	-1.90785	0.0564106	0.318422	104.253	71.6335	108.952	164.848	147.107	179.038	94.9464	163.664
1324	ENSMUSG00000015971	Actr8	56249	ARP8 actin-related protein 8 [Source:MGI Symbol;Acc:MGI:1860775]	719.187	-0.140119	0.167133	-0.838368	0.401824	0.735903	725.876	633.114	604.511	725.536	717.384	721.822	654.5	721.581
1325	ENSMUSG00000015980	Lrrc27	76612	leucine rich repeat containing 27 [Source:MGI Symbol;Acc:MGI:1923862]	100.179	0.810319	0.290294	2.79137	0.00524848	0.110046	143.226	106.397	141.755	95.6528	71.6429	56.7088	130.46	74.6681
1326	ENSMUSG00000015981	Stk32c	57740	serine/threonine kinase 32C [Source:MGI Symbol;Acc:MGI:2385336]	38.2967	-1.22868	0.395946	-3.10315	0.00191471	0.0695799	15.5893	33.7099	22.2591	42.7385	66.8667	57.5189	23.8528	55.708
1327	ENSMUSG00000015994	Fnta	14272	farnesyltransferase, CAAX box, alpha [Source:MGI Symbol;Acc:MGI:104683]	1429.22	0.0934258	0.186699	0.500408	0.616788	0.860277	1495.6	1749.75	1328.52	1329.98	1462.47	1494.68	1524.62	1429.04
1328	ENSMUSG00000016018	Skiv2l2	72198	superkiller viralicidic activity 2-like 2 (S. cerevisiae) [Source:MGI Symbol;Acc:MGI:1919448]	951.688	-0.282369	0.165988	-1.70114	0.088917	0.387439	932.434	731.083	716.978	890.385	939.954	1065.32	793.498	965.218
1329	ENSMUSG00000016024	Lbp	16803	lipopolysaccharide binding protein [Source:MGI Symbol;Acc:MGI:1098776]	711.231	0.416692	0.86368	0.482461	0.629478	0.865268	688.851	253.878	763.839	326.644	768.011	183.899	568.856	426.185
1330	ENSMUSG00000016028	Celsr1	12614	cadherin, EGF LAG seven-pass G-type receptor 1 [Source:MGI Symbol;Acc:MGI:1100883]	791.842	-0.620311	0.280471	-2.21168	0.0269889	0.232128	469.627	438.229	476.814	570.864	691.592	865.214	461.556	709.224
1331	ENSMUSG00000016087	Fli1	14247	Friend leukemia integration 1 [Source:MGI Symbol;Acc:MGI:95554]	346.296	0.0792737	0.179197	0.442383	0.658212	0.876142	389.732	334.992	398.321	329.697	383.05	349.974	374.348	354.241
1332	ENSMUSG00000016128	Stard13	243362	StAR-related lipid transfer (START) domain containing 13 [Source:MGI Symbol;Acc:MGI:2385331]	582.447	-0.522484	0.219809	-2.37699	0.0174545	0.189884	435.525	460.351	393.635	461.982	751.772	638.379	429.837	617.378
1333	ENSMUSG00000016181	Diexf	215193	digestive organ expansion factor homolog (zebrafish) [Source:MGI Symbol;Acc:MGI:2138080]	340.172	-0.34412	0.161045	-2.13679	0.032615	0.252815	307.888	280.214	276.482	357.171	339.11	401.012	288.194	365.764
1334	ENSMUSG00000016194	Hsd11b1	15483	hydroxysteroid 11-beta dehydrogenase 1 [Source:MGI Symbol;Acc:MGI:103562]	82.4644	-0.0721991	0.437922	-0.164868	0.869048	0.95808	68.2031	47.4045	23.4306	28.4923	68.7771	49.4177	46.3461	48.8957
1335	ENSMUSG00000016200	Syt14	329324	synaptotagmin XIV [Source:MGI Symbol;Acc:MGI:2444490]	204.82	-0.508633	0.36555	-1.39142	0.164099	0.505624	170.508	169.603	120.668	142.462	218.75	294.076	153.593	218.429
1336	ENSMUSG00000016206	H2-M3	14991	histocompatibility 2, M region locus 3 [Source:MGI Symbol;Acc:MGI:95915]	173.416	0.00970081	0.262804	0.0369127	0.970555	0.990243	190.969	189.618	161.671	201.481	176.719	161.215	180.753	179.805
1337	ENSMUSG00000016239	Lonrf3	74365	LON peptidase N-terminal domain and ring finger 3 [Source:MGI Symbol;Acc:MGI:1921615]	66.1578	-0.227103	0.505493	-0.44927	0.653237	0.873536	51.6395	28.4427	44.5182	38.6681	54.4486	52.6582	41.5335	48.5916
1338	ENSMUSG00000016252	Atp5e	67126	ATP synthase, H+ transporting, mitochondrial F1 complex, epsilon subunit [Source:MGI Symbol;Acc:MGI:1855697]	1272.92	0.441008	0.230829	1.91054	0.0560638	0.317757	1297.81	1796.11	1694.04	1424.62	1090.88	1011.85	1595.98	1175.78
1339	ENSMUSG00000016253	Nelfcd	57314	negative elongation factor complex member C/D, Th1l [Source:MGI Symbol;Acc:MGI:1926424]	627.011	-0.0362563	0.127752	-0.283802	0.776562	0.924176	604.085	633.114	624.427	630.901	647.651	630.278	620.542	636.277
1340	ENSMUSG00000016256	Ctsz	64138	cathepsin Z [Source:MGI Symbol;Acc:MGI:1891190]	1645.03	0.208037	0.205742	1.01115	0.311943	0.664759	1598.88	1983.62	1675.29	1463.28	1481.57	1606.48	1752.59	1517.11
1341	ENSMUSG00000016257	Prelid3b	66390	PRELI domain containing 3B [Source:MGI Symbol;Acc:MGI:1913640]	1082.41	0.5339	0.17845	2.99187	0.00277271	0.0814602	1322.17	1527.48	1279.31	949.404	896.013	1006.18	1376.32	950.531
1342	ENSMUSG00000016262	Sertad4	214791	SERTA domain containing 4 [Source:MGI Symbol;Acc:MGI:2443496]	303.539	-0.258027	0.252861	-1.02043	0.307525	0.66099	255.274	352.9	267.109	263.554	320.005	461.772	291.761	348.443
1343	ENSMUSG00000016308	Ube2a	22209	ubiquitin-conjugating enzyme E2A [Source:MGI Symbol;Acc:MGI:102959]	484.592	0.346731	0.192675	1.79956	0.0719295	0.352558	492.037	606.778	550.62	460.965	405.021	430.987	549.812	432.324
1344	ENSMUSG00000016319	Slc25a5	11740	solute carrier family 25 (mitochondrial carrier, adenine nucleotide translocator), member 5 [Source:MGI Symbol;Acc:MGI:1353496]	3814.31	0.146188	0.233297	0.626615	0.530912	0.817818	3438.41	4710.96	3509.91	3360.06	3225.84	3949.36	3886.43	3511.75
1345	ENSMUSG00000016344	Ppdpf	66496	pancreatic progenitor cell differentiation and proliferation factor [Source:MGI Symbol;Acc:MGI:1913746]	527.868	0.511101	0.208454	2.45186	0.0142119	0.172337	621.622	706.854	675.974	551.53	438.454	417.215	668.15	469.066
1346	ENSMUSG00000016356	Col20a1	73368	collagen, type XX, alpha 1 [Source:MGI Symbol;Acc:MGI:1920618]	640.851	0.438349	0.159499	2.74829	0.00599072	0.117413	812.591	739.511	708.777	555.6	533.023	580.05	753.626	556.224
1347	ENSMUSG00000016382	Pls3	102866	plastin 3 (T-isoform) [Source:MGI Symbol;Acc:MGI:104807]	1886.65	-0.0311826	0.142559	-0.218735	0.826856	0.94342	1820.05	1699.19	1859.22	1995.48	1647.79	1852.76	1792.82	1832.01
1348	ENSMUSG00000016386	Mpped2	77015	metallophosphoesterase domain containing 2 [Source:MGI Symbol;Acc:MGI:1924265]	332.18	-0.0661104	0.326807	-0.202292	0.839689	0.947525	378.04	263.359	330.372	410.086	371.588	236.557	323.924	339.41
1349	ENSMUSG00000016409	Nkap	67050	NFKB activating protein [Source:MGI Symbol;Acc:MGI:1914300]	785.47	0.256567	0.145089	1.76835	0.077003	0.362458	984.073	903.847	955.97	851.717	786.161	743.696	947.963	793.858
1350	ENSMUSG00000016427	Ndufa1	54405	NADH dehydrogenase (ubiquinone) 1 alpha subcomplex, 1 [Source:MGI Symbol;Acc:MGI:1929511]	516.292	0.57537	0.235589	2.44227	0.0145954	0.173951	724.901	518.29	752.124	541.354	464.246	334.582	665.105	446.727
1351	ENSMUSG00000016458	Wt1	22431	Wilms tumor 1 homolog [Source:MGI Symbol;Acc:MGI:98968]	2038.95	-0.063797	0.250545	-0.254633	0.799007	0.932547	2170.81	1624.4	2314.95	2750.53	1946.78	1689.92	2036.72	2129.07
1352	ENSMUSG00000016477	E2f3	13557	E2F transcription factor 3 [Source:MGI Symbol;Acc:MGI:1096340]	518.083	0.0647682	0.142886	0.453287	0.650342	0.872737	506.652	529.877	502.587	473.176	465.201	532.253	513.039	490.21
1353	ENSMUSG00000016481	Cr1l	12946	complement component (3b/4b) receptor 1-like [Source:MGI Symbol;Acc:MGI:88513]	1026.74	0.0127563	0.140244	0.0909577	0.927526	0.977127	1099.04	1070.29	1112.96	997.231	1124.32	1130.94	1094.1	1084.16
1354	ENSMUSG00000016487	Ppfibp1	67533	PTPRF interacting protein, binding protein 1 (liprin beta 1) [Source:MGI Symbol;Acc:MGI:1914783]	1870.93	-0.350964	0.284726	-1.23264	0.217711	0.573358	1675.85	1593.85	1041.49	1364.58	2044.21	2090.12	1437.06	1832.97
1355	ENSMUSG00000016493	Cd46	17221	CD46 antigen, complement regulatory protein [Source:MGI Symbol;Acc:MGI:1203290]	145.494	0.273201	0.27889	0.979605	0.327281	0.678391	212.404	182.244	137.069	188.253	124.181	128.81	177.239	147.081
1356	ENSMUSG00000016494	Cd34	12490	CD34 antigen [Source:MGI Symbol;Acc:MGI:88329]	1450.57	-0.229701	0.274329	-0.837319	0.402413	0.736417	1157.5	1279.92	1082.5	1048.11	1738.53	1340.76	1173.31	1375.8
1357	ENSMUSG00000016495	Plgrkt	67759	plasminogen receptor, C-terminal lysine transmembrane protein [Source:MGI Symbol;Acc:MGI:1915009]	664.168	0.434217	0.170865	2.54129	0.0110445	0.152816	767.772	912.274	950.113	739.782	584.606	622.177	876.72	648.855
1358	ENSMUSG00000016496	Cd274	60533	CD274 antigen [Source:MGI Symbol;Acc:MGI:1926446]	34.5023	-0.321624	0.368205	-0.873491	0.382396	0.722935	27.2812	32.6565	28.1168	36.633	42.0305	31.5949	29.3515	36.7528
1359	ENSMUSG00000016503	Gtf3a	66596	general transcription factor III A [Source:MGI Symbol;Acc:MGI:1913846]	152.787	-0.0416758	0.235669	-0.17684	0.859634	0.953932	171.482	161.175	131.212	177.059	130.868	170.126	154.623	159.351
1360	ENSMUSG00000016510	Mtif3	76366	mitochondrial translational initiation factor 3 [Source:MGI Symbol;Acc:MGI:1923616]	277.66	0.00034846	0.180154	0.00193423	0.998457	0.999475	298.145	334.992	255.394	276.782	323.826	288.405	296.177	296.338
1361	ENSMUSG00000016520	Lnx2	140887	ligand of numb-protein X 2 [Source:MGI Symbol;Acc:MGI:2155959]	533.801	-0.286066	0.191122	-1.49677	0.134453	0.464555	402.398	418.213	537.733	530.16	599.89	524.962	452.782	551.671
1362	ENSMUSG00000016526	Dyrk3	226419	dual-specificity tyrosine-(Y)-phosphorylation regulated kinase 3 [Source:MGI Symbol;Acc:MGI:1330300]	96.1684	-0.0970832	0.317678	-0.305603	0.759907	0.917384	87.6897	70.5801	70.2919	107.864	67.8219	69.6708	76.1872	81.7855
1363	ENSMUSG00000016528	Mapkapk2	17164	MAP kinase-activated protein kinase 2 [Source:MGI Symbol;Acc:MGI:109298]	1484.43	-0.306461	0.169053	-1.81281	0.0698617	0.349602	1254.94	1125.07	1143.42	1191.59	1566.59	1598.38	1174.47	1452.19
1364	ENSMUSG00000016534	Lamp2	16784	lysosomal-associated membrane protein 2 [Source:MGI Symbol;Acc:MGI:96748]	5411.65	-0.119953	0.197062	-0.608709	0.542717	0.824467	5095.75	5467.32	4684.96	4237.21	6445.95	5886.37	5082.68	5523.18
1365	ENSMUSG00000016541	Atxn10	54138	ataxin 10 [Source:MGI Symbol;Acc:MGI:1859293]	1939.18	-0.164215	0.181725	-0.903644	0.366184	0.709753	1681.69	1939.37	1677.63	1583.36	2155.97	2197.06	1766.23	1978.8
1366	ENSMUSG00000016552	Foxred2	239554	FAD-dependent oxidoreductase domain containing 2 [Source:MGI Symbol;Acc:MGI:106315]	352.956	0.475033	0.35389	1.34232	0.179493	0.526305	640.135	277.053	531.876	355.136	438.454	249.519	483.021	347.703
1367	ENSMUSG00000016554	Eif3d	55944	eukaryotic translation initiation factor 3, subunit D [Source:MGI Symbol;Acc:MGI:1933181]	1144.08	-0.206916	0.144735	-1.42962	0.152825	0.491126	1047.4	1008.14	933.711	1105.09	1164.44	1181.16	996.417	1150.23
1368	ENSMUSG00000016559	H3f3b	15081	H3 histone, family 3B [Source:MGI Symbol;Acc:MGI:1101768]	9987.11	0.0670927	0.136665	0.490928	0.623477	0.863062	10318.2	10816.7	10011.9	11011.3	9119.66	9601.61	10382.2	9910.84
1369	ENSMUSG00000016619	Nup50	18141	nucleoporin 50 [Source:MGI Symbol;Acc:MGI:1351502]	1280.1	-0.202594	0.207511	-0.976306	0.328913	0.679	1168.22	1187.22	955.97	990.108	1289.57	1530.33	1103.8	1270
1370	ENSMUSG00000016624	Phf21b	271305	PHD finger protein 21B [Source:MGI Symbol;Acc:MGI:2443812]	38.6587	-0.404893	0.357691	-1.13196	0.25765	0.612361	25.3326	43.1908	37.489	48.844	52.5381	38.886	35.3375	46.756
1371	ENSMUSG00000016626	Nlrp14	76858	NLR family, pyrin domain containing 14 [Source:MGI Symbol;Acc:MGI:1924108]	1734.69	-1.01544	0.258322	-3.9309	8.46297e-05	0.0173009	1200.37	759.526	1213.71	2589.75	2048.03	1778.23	1057.87	2138.67
1372	ENSMUSG00000016637	Ift27	67042	intraflagellar transport 27 [Source:MGI Symbol;Acc:MGI:1914292]	283.729	0.173554	0.202113	0.858697	0.390508	0.727956	270.864	264.412	363.175	280.853	266.511	248.709	299.484	265.358
1373	ENSMUSG00000016664	Pacsin2	23970	protein kinase C and casein kinase substrate in neurons 2 [Source:MGI Symbol;Acc:MGI:1345153]	1842.53	-0.253038	0.208397	-1.21422	0.224665	0.581271	1441.03	1801.37	1314.46	1392.05	1995.49	2042.33	1518.96	1809.96
1374	ENSMUSG00000016757	Ttll12	223723	tubulin tyrosine ligase-like family, member 12 [Source:MGI Symbol;Acc:MGI:3039573]	664.157	-0.287594	0.274237	-1.04871	0.294313	0.646663	475.473	710.015	503.759	507.774	688.727	864.404	563.082	686.968
1375	ENSMUSG00000016763	Scube1	64706	signal peptide, CUB domain, EGF-like 1 [Source:MGI Symbol;Acc:MGI:1890616]	595.621	-0.458932	0.281882	-1.6281	0.103504	0.41263	633.314	284.427	504.93	738.765	557.859	659.442	474.224	652.022
1376	ENSMUSG00000016831	Tox4	268741	TOX high mobility group box family member 4 [Source:MGI Symbol;Acc:MGI:1915389]	1198.57	-0.243846	0.186789	-1.30546	0.191735	0.541056	1108.79	1051.33	863.419	963.651	1240.85	1375.59	1007.84	1193.37
1377	ENSMUSG00000016833	Mrps18c	68735	mitochondrial ribosomal protein S18C [Source:MGI Symbol;Acc:MGI:1915985]	209.462	0.380275	0.210233	1.80883	0.070478	0.350394	276.71	260.198	233.135	219.798	155.704	216.304	256.681	197.268
1378	ENSMUSG00000016918	Sulf1	240725	sulfatase 1 [Source:MGI Symbol;Acc:MGI:2138563]	238.868	-0.447476	0.2799	-1.5987	0.109887	0.424517	203.635	146.427	196.817	216.745	258.87	269.772	182.293	248.462
1379	ENSMUSG00000016921	Srsf6	67996	serine/arginine-rich splicing factor 6 [Source:MGI Symbol;Acc:MGI:1915246]	7421.93	0.29179	0.169258	1.72394	0.0847192	0.379946	8190.22	8647.64	9592.5	8478.5	6033.28	7078.88	8810.12	7196.89
1380	ENSMUSG00000016933	Plcg1	18803	phospholipase C, gamma 1 [Source:MGI Symbol;Acc:MGI:97615]	2180.42	-0.199529	0.167955	-1.18799	0.234838	0.592691	2087.99	2100.55	2138.05	2251.91	2442.54	2569.72	2108.86	2421.39
1381	ENSMUSG00000016940	Kctd2	70382	potassium channel tetramerisation domain containing 2 [Source:MGI Symbol;Acc:MGI:1917632]	595.09	-0.0963916	0.165558	-0.582221	0.560418	0.832707	672.288	619.419	583.423	671.604	732.668	601.924	625.043	668.732
1382	ENSMUSG00000016942	Tmprss6	71753	transmembrane serine protease 6 [Source:MGI Symbol;Acc:MGI:1919003]	86.4494	0.114236	0.425456	0.268502	0.788313	0.928421	142.252	94.8091	69.1204	43.756	106.031	132.861	102.061	94.216
1383	ENSMUSG00000016946	Kctd5	69259	potassium channel tetramerisation domain containing 5 [Source:MGI Symbol;Acc:MGI:1916509]	564.275	-0.108041	0.160196	-0.674429	0.500038	0.800942	532.958	534.091	510.788	559.67	526.336	614.075	525.946	566.694
1384	ENSMUSG00000016984	Etaa1	68145	Ewing tumor-associated antigen 1 [Source:MGI Symbol;Acc:MGI:1915395]	277.416	-0.289168	0.245897	-1.17597	0.239605	0.595131	293.273	175.924	263.595	337.837	236.899	320.81	244.264	298.515
1385	ENSMUSG00000017009	Sdc4	20971	syndecan 4 [Source:MGI Symbol;Acc:MGI:1349164]	3050.45	0.082208	0.352942	0.232922	0.815822	0.939639	2823.61	1835.08	1863.91	2235.63	2200.87	1725.57	2174.2	2054.02
1386	ENSMUSG00000017057	Il13ra1	16164	interleukin 13 receptor, alpha 1 [Source:MGI Symbol;Acc:MGI:105052]	490.226	-0.30512	0.322111	-0.94725	0.343512	0.692557	362.451	397.145	335.058	314.433	549.262	488.506	364.885	450.734
1387	ENSMUSG00000017119	Nbr1	17966	neighbor of Brca1 gene 1 [Source:MGI Symbol;Acc:MGI:108498]	3416.23	0.00842903	0.157291	0.0535886	0.957263	0.986653	3600.15	3643.83	3252.17	3207.42	3640.41	3587.24	3498.72	3478.36
1388	ENSMUSG00000017132	Cyth1	19157	cytohesin 1 [Source:MGI Symbol;Acc:MGI:1334257]	553.688	0.152509	0.204481	0.745835	0.455767	0.772416	587.521	598.351	611.54	502.686	554.993	558.987	599.137	538.889
1389	ENSMUSG00000017144	Rnd3	74194	Rho family GTPase 3 [Source:MGI Symbol;Acc:MGI:1921444]	712.041	-0.0733895	0.299032	-0.245424	0.806128	0.935233	735.619	581.496	536.562	538.301	672.488	739.645	617.892	650.145
1390	ENSMUSG00000017146	Brca1	12189	breast cancer 1, early onset [Source:MGI Symbol;Acc:MGI:104537]	259.849	-0.479593	0.255431	-1.87758	0.0604381	0.330029	225.07	147.481	226.106	276.782	228.302	328.911	199.552	277.998
1391	ENSMUSG00000017167	Cntnap1	53321	contactin associated protein-like 1 [Source:MGI Symbol;Acc:MGI:1858201]	475.452	0.33681	0.191854	1.75555	0.0791653	0.36729	393.629	547.786	529.533	400.927	366.811	396.152	490.316	387.963
1392	ENSMUSG00000017176	Nt5c3b	68106	5'-nucleotidase, cytosolic IIIB [Source:MGI Symbol;Acc:MGI:1915356]	1238.09	0.0312011	0.142955	0.218259	0.827228	0.94342	1338.73	1161.94	1404.67	1368.65	1234.17	1219.24	1301.78	1274.02
1393	ENSMUSG00000017188	Coa3	52469	cytochrome C oxidase assembly factor 3 [Source:MGI Symbol;Acc:MGI:1098757]	434.322	0.375588	0.211835	1.77302	0.0762246	0.360463	406.296	561.48	488.529	387.699	355.349	379.139	485.435	374.062
1394	ENSMUSG00000017210	Med24	23989	mediator complex subunit 24 [Source:MGI Symbol;Acc:MGI:1344385]	926.283	-0.0327128	0.128003	-0.255562	0.798289	0.932547	854.487	879.618	814.215	879.191	841.565	886.278	849.44	869.011
1395	ENSMUSG00000017221	Psmd3	22123	proteasome (prosome, macropain) 26S subunit, non-ATPase, 3 [Source:MGI Symbol;Acc:MGI:98858]	1744.22	-0.234479	0.209594	-1.11873	0.263254	0.6178	1400.11	1803.48	1192.62	1527.39	1672.62	1971.85	1465.4	1723.95
1396	ENSMUSG00000017264	Exosc10	50912	exosome component 10 [Source:MGI Symbol;Acc:MGI:1355322]	1098.39	-0.0587406	0.133398	-0.44034	0.659691	0.876194	1149.71	1097.68	1015.72	1204.82	1076.55	1118.78	1087.7	1133.38
1397	ENSMUSG00000017286	Glod4	67201	glyoxalase domain containing 4 [Source:MGI Symbol;Acc:MGI:1914451]	921.845	-0.146261	0.205667	-0.711152	0.47699	0.78612	956.792	916.488	715.806	889.367	1003	973.771	863.029	955.379
1398	ENSMUSG00000017288	Vps53	68299	VPS53 GARP complex subunit [Source:MGI Symbol;Acc:MGI:1915549]	604.242	0.170644	0.186182	0.916544	0.359382	0.704547	667.416	703.694	535.39	471.141	597.024	625.417	635.5	564.527
1399	ENSMUSG00000017291	Taok1	216965	TAO kinase 1 [Source:MGI Symbol;Acc:MGI:1914490]	2198.83	-0.0958751	0.136985	-0.699897	0.483992	0.790534	2296.5	2142.69	1915.45	2143.03	2180.81	2467.64	2118.21	2263.83
1400	ENSMUSG00000017299	Dnttip1	76233	deoxynucleotidyltransferase, terminal, interacting protein 1 [Source:MGI Symbol;Acc:MGI:1923483]	317.584	-0.0130592	0.158303	-0.0824951	0.934253	0.979296	335.169	307.603	298.741	297.134	332.423	320.81	313.838	316.789
1401	ENSMUSG00000017307	Acot8	170789	acyl-CoA thioesterase 8 [Source:MGI Symbol;Acc:MGI:2158201]	165.446	-0.0185585	0.238287	-0.0778831	0.937921	0.980835	176.354	143.267	151.128	122.11	196.779	157.975	156.916	158.954
1402	ENSMUSG00000017309	Cd300lg	52685	CD300 molecule like family member G [Source:MGI Symbol;Acc:MGI:1289168]	190.118	0.236636	0.458868	0.515696	0.606067	0.853717	259.172	182.244	279.996	165.866	338.154	108.557	240.471	204.192
1403	ENSMUSG00000017314	Mpp2	50997	membrane protein, palmitoylated 2 (MAGUK p55 subfamily member 2) [Source:MGI Symbol;Acc:MGI:1858257]	127.334	0.0527501	0.29972	0.175998	0.860296	0.953989	113.997	142.214	105.438	78.3539	157.614	112.607	120.549	116.192
1404	ENSMUSG00000017376	Nlk	18099	nemo like kinase [Source:MGI Symbol;Acc:MGI:1201387]	1074.31	0.044504	0.142171	0.313031	0.754257	0.916257	1078.58	1075.56	974.715	969.756	921.805	1141.47	1042.95	1011.01
1405	ENSMUSG00000017386	Traf4	22032	TNF receptor associated factor 4 [Source:MGI Symbol;Acc:MGI:1202880]	614.842	0.310395	0.161249	1.92494	0.0542364	0.312187	595.316	736.351	745.094	506.756	562.635	603.544	692.254	557.645
1406	ENSMUSG00000017390	Aldoc	11676	aldolase C, fructose-bisphosphate [Source:MGI Symbol;Acc:MGI:101863]	247.848	0.939929	0.473482	1.98514	0.0471288	0.29481	237.736	249.664	376.062	168.919	110.808	170.126	287.821	149.951
1407	ENSMUSG00000017400	Stac2	217154	SH3 and cysteine rich domain 2 [Source:MGI Symbol;Acc:MGI:2144518]	34.7492	0.0252407	0.434184	0.0581336	0.953642	0.985406	29.2299	31.603	44.5182	21.3692	33.4333	47.7974	35.117	34.2
1408	ENSMUSG00000017404	Rpl19	19921	ribosomal protein L19 [Source:MGI Symbol;Acc:MGI:98020]	6991.38	0.280715	0.18105	1.55049	0.121025	0.44214	7557.88	8971.05	8228.84	7863.88	5926.3	6590.37	8252.59	6793.52
1409	ENSMUSG00000017405	Nek8	140859	NIMA (never in mitosis gene a)-related expressed kinase 8 [Source:MGI Symbol;Acc:MGI:1890646]	396.279	0.192509	0.172856	1.1137	0.265409	0.619498	429.679	459.297	422.923	401.945	363.946	382.379	437.3	382.757
1410	ENSMUSG00000017412	Cacnb4	12298	calcium channel, voltage-dependent, beta 4 subunit [Source:MGI Symbol;Acc:MGI:103301]	34.2807	-0.323274	0.345543	-0.935554	0.349503	0.696923	30.2042	31.603	35.146	42.7385	35.3438	42.9367	32.3177	40.3396
1411	ENSMUSG00000017417	Plxdc1	72324	plexin domain containing 1 [Source:MGI Symbol;Acc:MGI:1919574]	381.94	-0.0679466	0.218609	-0.310814	0.755942	0.916257	417.988	339.206	413.551	346.996	384.006	494.987	390.248	408.663
1412	ENSMUSG00000017418	Arl5b	75869	ADP-ribosylation factor-like 5B [Source:MGI Symbol;Acc:MGI:1923119]	881.988	-0.510308	0.275523	-1.85214	0.0640055	0.337143	645.006	656.29	588.109	642.095	892.192	1156.05	629.802	896.779
1413	ENSMUSG00000017421	Zfp207	22680	zinc finger protein 207 [Source:MGI Symbol;Acc:MGI:1340045]	3955.8	0.193867	0.127799	1.51696	0.129276	0.456098	4375.72	4221.11	4452.99	4220.93	3409.24	3779.24	4349.94	3803.14
1414	ENSMUSG00000017428	Psmd11	69077	proteasome (prosome, macropain) 26S subunit, non-ATPase, 11 [Source:MGI Symbol;Acc:MGI:1916327]	1865.63	-0.114407	0.15975	-0.716162	0.473891	0.784171	1641.75	1850.88	1540.56	1539.6	1849.34	2058.53	1677.73	1815.82
1415	ENSMUSG00000017446	C1qtnf1	56745	C1q and tumor necrosis factor related protein 1 [Source:MGI Symbol;Acc:MGI:1919254]	649.55	-1.30231	0.417111	-3.12222	0.00179493	0.0677064	474.499	297.068	251.879	327.662	1307.72	889.518	341.149	841.634
1416	ENSMUSG00000017453	Pipox	19193	pipecolic acid oxidase [Source:MGI Symbol;Acc:MGI:1197006]	67.5802	0.392689	0.290481	1.35185	0.176422	0.521436	90.6127	82.1679	96.0656	81.4066	48.7171	74.5316	89.6154	68.2184
1417	ENSMUSG00000017466	Timp2	21858	tissue inhibitor of metalloproteinase 2 [Source:MGI Symbol;Acc:MGI:98753]	3405.8	-0.753518	0.265237	-2.84092	0.00449834	0.101182	2562.49	2381.81	2082.98	2524.62	4871.71	4450.83	2342.43	3949.06
1418	ENSMUSG00000017478	Zc3h18	76014	zinc finger CCCH-type containing 18 [Source:MGI Symbol;Acc:MGI:1923264]	1433.65	-0.139759	0.178123	-0.784618	0.432678	0.759114	1203.3	1404.23	1143.42	1136.64	1400.38	1594.33	1250.31	1377.12
1419	ENSMUSG00000017485	Top2b	21974	topoisomerase (DNA) II beta [Source:MGI Symbol;Acc:MGI:98791]	2602.13	-0.161974	0.142934	-1.13321	0.257126	0.612005	2494.28	2380.76	2295.03	2470.69	2670.85	2880	2390.03	2673.84
1420	ENSMUSG00000017493	Igfbp4	16010	insulin-like growth factor binding protein 4 [Source:MGI Symbol;Acc:MGI:96439]	5230.13	0.196438	0.345665	0.568291	0.569838	0.837504	4630.99	7091.72	5206.29	2950.99	5113.39	6708.65	5643	4924.34
1421	ENSMUSG00000017499	Cdc6	23834	cell division cycle 6 [Source:MGI Symbol;Acc:MGI:1345150]	175.566	-0.637437	0.3666	-1.73878	0.0820733	0.374012	140.303	109.557	162.843	229.974	159.525	251.949	137.568	213.816
1422	ENSMUSG00000017548	Suz12	52615	SUZ12 polycomb repressive complex 2 subunit [Source:MGI Symbol;Acc:MGI:1261758]	1582.8	0.0873412	0.151463	0.576652	0.564174	0.834581	1758.67	1539.07	1720.98	1710.56	1456.74	1557.06	1672.9	1574.79
1423	ENSMUSG00000017550	Atad5	237877	ATPase family, AAA domain containing 5 [Source:MGI Symbol;Acc:MGI:2442925]	220.566	-0.399724	0.245985	-1.62499	0.104164	0.413911	227.019	148.534	206.19	282.888	203.466	281.114	193.914	255.822
1424	ENSMUSG00000017561	Crlf3	54394	cytokine receptor-like factor 3 [Source:MGI Symbol;Acc:MGI:1860086]	476.656	0.224404	0.156054	1.43799	0.150438	0.487738	562.188	514.076	581.08	516.932	445.141	456.911	552.448	472.995
1425	ENSMUSG00000017607	Tns4	217169	tensin 4 [Source:MGI Symbol;Acc:MGI:2144377]	47.2053	-0.609504	0.436294	-1.397	0.162413	0.503034	36.0502	45.2977	32.8029	49.8615	36.299	87.4936	38.0503	57.8847
1426	ENSMUSG00000017615	Tnfaip1	21927	tumor necrosis factor, alpha-induced protein 1 (endothelial) [Source:MGI Symbol;Acc:MGI:104961]	1575.03	-0.00689607	0.124965	-0.0551838	0.955992	0.986467	1464.42	1601.22	1527.68	1513.15	1465.34	1635.64	1531.11	1538.04
1427	ENSMUSG00000017631	Abr	109934	active BCR-related gene [Source:MGI Symbol;Acc:MGI:107771]	1236.89	-0.402194	0.17266	-2.32939	0.0198382	0.201965	1011.35	938.61	1025.09	1109.16	1383.18	1437.97	991.685	1310.11
1428	ENSMUSG00000017639	Rab11fip4	268451	RAB11 family interacting protein 4 (class II) [Source:MGI Symbol;Acc:MGI:2442920]	260.505	-0.447838	0.418273	-1.07068	0.284312	0.635987	291.325	148.534	196.817	215.727	439.41	213.873	212.225	289.67
1429	ENSMUSG00000017664	Slc35c2	228875	solute carrier family 35, member C2 [Source:MGI Symbol;Acc:MGI:2385166]	413.046	-0.145564	0.178304	-0.81638	0.414283	0.746094	366.348	432.961	330.372	374.47	462.335	413.164	376.561	416.657
1430	ENSMUSG00000017667	Zfp334	228876	zinc finger protein 334 [Source:MGI Symbol;Acc:MGI:2388656]	514.422	-0.433263	0.17414	-2.48801	0.0128458	0.164588	482.293	368.702	362.003	506.756	552.128	580.05	404.333	546.311
1431	ENSMUSG00000017670	Elmo2	140579	engulfment and cell motility 2 [Source:MGI Symbol;Acc:MGI:2153045]	816.258	-0.0578719	0.151348	-0.382377	0.702182	0.895901	744.388	757.419	767.354	684.833	847.296	828.759	756.387	786.963
1432	ENSMUSG00000017677	Wsb1	78889	WD repeat and SOCS box-containing 1 [Source:MGI Symbol;Acc:MGI:1926139]	1921.76	0.054816	0.227842	0.240587	0.809875	0.937437	2421.21	1681.28	2099.39	2543.96	1816.86	1611.34	2067.29	1990.72
1433	ENSMUSG00000017679	Ttpal	76080	tocopherol (alpha) transfer protein-like [Source:MGI Symbol;Acc:MGI:1923330]	1060.26	-0.270336	0.287635	-0.939858	0.34729	0.69496	873	1020.78	706.434	647.182	1376.5	1112.3	866.737	1045.33
1434	ENSMUSG00000017686	Rhot1	59040	ras homolog family member T1 [Source:MGI Symbol;Acc:MGI:1926078]	1294.98	-0.0656855	0.175956	-0.373308	0.70892	0.899184	1205.25	1337.86	1192.62	1144.78	1316.32	1447.69	1245.24	1302.93
1435	ENSMUSG00000017692	Rhbdl3	246104	rhomboid like 3 [Source:MGI Symbol;Acc:MGI:2179276]	119.88	-0.123686	0.315963	-0.391456	0.69546	0.893236	85.741	150.641	125.354	87.5121	149.972	155.544	120.579	131.01
1436	ENSMUSG00000017697	Ada	11486	adenosine deaminase [Source:MGI Symbol;Acc:MGI:87916]	364.935	-0.150526	0.421694	-0.356955	0.721126	0.903879	439.423	241.236	401.836	307.31	662.935	231.696	360.832	400.647
1437	ENSMUSG00000017707	Serinc3	26943	serine incorporator 3 [Source:MGI Symbol;Acc:MGI:1349457]	15056	-0.316362	0.208916	-1.5143	0.129949	0.457042	14731.9	13344.9	11921.5	13410.7	18396.9	17997.8	13332.8	16601.8
1438	ENSMUSG00000017713	Tha1	71776	threonine aldolase 1 [Source:MGI Symbol;Acc:MGI:1919026]	173.077	0.525306	0.258974	2.02841	0.0425183	0.282796	190.969	242.29	246.022	184.182	140.42	147.443	226.427	157.348
1439	ENSMUSG00000017715	Pgs1	74451	phosphatidylglycerophosphate synthase 1 [Source:MGI Symbol;Acc:MGI:1921701]	653.343	-0.161665	0.187133	-0.863901	0.387642	0.726972	546.599	573.068	479.157	555.6	624.726	608.405	532.941	596.243
1440	ENSMUSG00000017716	Birc5	11799	baculoviral IAP repeat-containing 5 [Source:MGI Symbol;Acc:MGI:1203517]	457.664	-0.218596	0.292396	-0.747603	0.4547	0.771687	403.373	370.809	508.445	706.202	384.006	402.633	427.542	497.614
1441	ENSMUSG00000017718	Afmid	71562	arylformamidase [Source:MGI Symbol;Acc:MGI:2448704]	63.9424	0.212405	0.29449	0.721263	0.470748	0.782259	75.0234	72.687	66.7773	58.0022	49.6724	76.962	71.4959	61.5455
1442	ENSMUSG00000017721	Pigt	78928	phosphatidylinositol glycan anchor biosynthesis, class T [Source:MGI Symbol;Acc:MGI:1926178]	1187.09	-0.609856	0.244213	-2.49723	0.0125169	0.162609	774.592	991.282	595.138	920.912	1274.29	1408	787.004	1201.07
1443	ENSMUSG00000017734	Dbndd2	52840	dysbindin (dystrobrevin binding protein 1) domain containing 2 [Source:MGI Symbol;Acc:MGI:106562]	52.0652	0.384147	0.457114	0.840374	0.400699	0.735099	43.8448	56.8855	30.4598	33.5802	37.2543	29.9747	43.73	33.6031
1444	ENSMUSG00000017737	Mmp9	17395	matrix metallopeptidase 9 [Source:MGI Symbol;Acc:MGI:97011]	41.9642	-1.1014	0.581652	-1.89358	0.0582812	0.323348	31.1786	9.48091	43.3467	43.756	62.0905	73.7215	28.0021	59.856
1445	ENSMUSG00000017740	Slc12a5	57138	solute carrier family 12, member 5 [Source:MGI Symbol;Acc:MGI:1862037]	137.111	0.553205	0.283773	1.94946	0.0512406	0.305349	104.253	202.259	180.416	108.881	103.166	119.089	162.31	110.379
1446	ENSMUSG00000017747	Ghdc	80860	GH3 domain containing [Source:MGI Symbol;Acc:MGI:1931556]	310.988	0.243574	0.199458	1.22117	0.22202	0.578289	322.503	346.58	329.201	238.114	316.184	288.405	332.761	280.901
1447	ENSMUSG00000017754	Pltp	18830	phospholipid transfer protein [Source:MGI Symbol;Acc:MGI:103151]	365.268	-0.627354	0.336749	-1.86297	0.0624665	0.335075	233.839	246.504	265.938	272.712	357.259	521.721	248.76	383.897
1448	ENSMUSG00000017756	Slc12a7	20499	solute carrier family 12, member 7 [Source:MGI Symbol;Acc:MGI:1342283]	5166.28	-0.35541	0.419718	-0.846782	0.397117	0.732476	3798.91	7838.6	3474.76	3448.59	5041.75	10842.7	5037.43	6444.35
1449	ENSMUSG00000017760	Ctsa	19025	cathepsin A [Source:MGI Symbol;Acc:MGI:97748]	2408.59	0.216622	0.128925	1.68021	0.0929169	0.394739	2727.15	2851.65	2783.56	2499.18	2327.92	2369.62	2787.45	2398.91
1450	ENSMUSG00000017764	Zswim1	71971	zinc finger SWIM-type containing 1 [Source:MGI Symbol;Acc:MGI:1919221]	152.113	-0.502224	0.245731	-2.0438	0.0409737	0.278048	122.766	127.466	86.6934	127.198	167.167	183.088	112.308	159.151
1451	ENSMUSG00000017765	Slc12a4	20498	solute carrier family 12, member 4 [Source:MGI Symbol;Acc:MGI:1309465]	877.545	-0.0833268	0.189574	-0.439546	0.660266	0.876246	769.721	786.915	732.208	678.728	873.088	872.506	762.948	808.107
1452	ENSMUSG00000017774	Myo1c	17913	myosin IC [Source:MGI Symbol;Acc:MGI:106612]	1822.78	-0.523217	0.230698	-2.26797	0.0233309	0.214664	1311.45	1443.2	1180.9	1282.15	2198	2175.19	1311.85	1885.11
1453	ENSMUSG00000017776	Crk	12928	v-crk avian sarcoma virus CT10 oncogene homolog [Source:MGI Symbol;Acc:MGI:88508]	2558.83	-0.216105	0.156665	-1.37941	0.167767	0.510898	2156.19	2238.55	2113.44	2088.08	2642.19	2828.15	2169.39	2519.47
1454	ENSMUSG00000017778	Cox7c	12867	cytochrome c oxidase subunit VIIc [Source:MGI Symbol;Acc:MGI:103226]	1998.62	0.465492	0.224928	2.06952	0.0384977	0.272165	2064.6	2964.36	2640.63	2156.26	1652.56	1745.82	2556.53	1851.55
1455	ENSMUSG00000017781	Pitpna	18738	phosphatidylinositol transfer protein, alpha [Source:MGI Symbol;Acc:MGI:99887]	2146.79	-0.135433	0.201511	-0.67209	0.501527	0.801674	1799.59	2290.17	1738.55	1714.63	2314.54	2372.05	1942.77	2133.74
1456	ENSMUSG00000017801	Mlx	21428	MAX-like protein X [Source:MGI Symbol;Acc:MGI:108398]	522.925	0.27023	0.200942	1.34482	0.178685	0.524877	589.47	625.74	459.241	410.086	455.649	522.531	558.15	462.755
1457	ENSMUSG00000017802	Retreg3	67998	reticulophagy regulator family member 3 [Source:MGI Symbol;Acc:MGI:1915248]	1646.56	-0.204743	0.146382	-1.39869	0.161906	0.50181	1647.59	1446.37	1545.25	1819.44	1823.55	1704.5	1546.4	1782.5
1458	ENSMUSG00000017817	Jph2	59091	junctophilin 2 [Source:MGI Symbol;Acc:MGI:1891496]	118.42	-0.728558	0.31163	-2.33789	0.0193928	0.201299	59.4341	68.4732	76.1496	78.3539	141.375	117.468	68.019	112.399
1459	ENSMUSG00000017830	Dhx58	80861	DEXH (Asp-Glu-X-His) box polypeptide 58 [Source:MGI Symbol;Acc:MGI:1931560]	70.2785	-0.116129	0.34991	-0.331882	0.739978	0.912853	39.9475	68.4732	58.5766	64.1077	71.6429	45.367	55.6658	60.3725
1460	ENSMUSG00000017831	Rab5a	271457	RAB5A, member RAS oncogene family [Source:MGI Symbol;Acc:MGI:105926]	1455.68	0.0380529	0.140599	0.270649	0.786661	0.927496	1636.87	1455.85	1273.46	1379.84	1472.02	1402.33	1455.39	1418.06
1461	ENSMUSG00000017837	Nkiras2	71966	NFKB inhibitor interacting Ras-like protein 2 [Source:MGI Symbol;Acc:MGI:1919216]	387.986	-0.133055	0.204031	-0.652129	0.514318	0.808355	348.81	435.068	333.887	361.242	430.812	433.417	372.588	408.491
1462	ENSMUSG00000017843	Ppp2r5c	26931	protein phosphatase 2, regulatory subunit B', gamma [Source:MGI Symbol;Acc:MGI:1349475]	1939.49	-0.220996	0.16374	-1.34967	0.17712	0.522605	1913.58	1769.77	1630.77	1857.09	2227.62	2109.57	1771.38	2064.76
1463	ENSMUSG00000017858	Ift52	245866	intraflagellar transport 52 [Source:MGI Symbol;Acc:MGI:2387217]	765.048	0.0362104	0.157799	0.229472	0.818502	0.940596	794.079	800.61	769.697	764.204	842.52	699.949	788.128	768.891
1464	ENSMUSG00000017861	Mybl2	17865	myeloblastosis oncogene-like 2 [Source:MGI Symbol;Acc:MGI:101785]	337.296	-0.348593	0.210742	-1.65412	0.0981034	0.403911	336.144	228.595	331.544	437.56	341.975	362.126	298.761	380.554
1465	ENSMUSG00000017897	Eya2	14049	EYA transcriptional coactivator and phosphatase 2 [Source:MGI Symbol;Acc:MGI:109341]	426.501	-0.353932	0.202434	-1.74838	0.0803985	0.370387	382.912	357.114	285.854	456.895	479.53	376.709	341.96	437.711
1466	ENSMUSG00000017929	B4galt5	56336	UDP-Gal:betaGlcNAc beta 1,4-galactosyltransferase, polypeptide 5 [Source:MGI Symbol;Acc:MGI:1927169]	565.695	-0.288325	0.350279	-0.82313	0.410434	0.743073	279.633	362.381	369.033	282.888	479.53	471.493	337.016	411.304
1467	ENSMUSG00000017969	Ptgis	19223	prostaglandin I2 (prostacyclin) synthase [Source:MGI Symbol;Acc:MGI:1097156]	613.118	-0.218379	0.194277	-1.12406	0.260986	0.615223	444.294	437.175	624.427	581.04	651.472	518.481	501.965	583.664
1468	ENSMUSG00000017978	Cadps2	320405	Ca2+-dependent activator protein for secretion 2 [Source:MGI Symbol;Acc:MGI:2443963]	117.818	-0.801926	0.293438	-2.73287	0.00627859	0.119661	79.895	55.832	80.8357	103.793	152.838	120.709	72.1876	125.78
1469	ENSMUSG00000017999	Ddx27	228889	DEAD (Asp-Glu-Ala-Asp) box polypeptide 27 [Source:MGI Symbol;Acc:MGI:2385884]	790.042	-0.049947	0.157457	-0.31721	0.751084	0.916257	759.003	766.9	722.835	761.152	727.891	838.48	749.579	775.841
1470	ENSMUSG00000018001	Cyth3	19159	cytohesin 3 [Source:MGI Symbol;Acc:MGI:1335107]	1127.22	-0.68595	0.254701	-2.69316	0.00707776	0.125063	924.639	814.305	653.715	890.385	1448.14	1510.88	797.553	1283.14
1471	ENSMUSG00000018008	Cyth4	72318	cytohesin 4 [Source:MGI Symbol;Acc:MGI:2441702]	219.856	0.0550217	0.298878	0.184094	0.853939	0.951868	189.02	244.397	227.277	161.796	219.705	253.569	220.231	211.69
1472	ENSMUSG00000018012	Rac3	170758	Rac family small GTPase 3 [Source:MGI Symbol;Acc:MGI:2180784]	82.6005	0.0265177	0.369171	0.0718304	0.942737	0.982489	58.4598	81.1144	49.2043	59.0198	77.3743	49.4177	62.9262	61.9372
1473	ENSMUSG00000018040	Rrp7a	74778	ribosomal RNA processing 7 homolog A (S. cerevisiae) [Source:MGI Symbol;Acc:MGI:1922028]	850.629	-0.0902805	0.177564	-0.50844	0.611145	0.857199	812.591	832.213	712.292	740.8	862.58	905.721	785.699	836.367
1474	ENSMUSG00000018042	Cyb5r3	109754	cytochrome b5 reductase 3 [Source:MGI Symbol;Acc:MGI:94893]	3616.13	0.0562136	0.259734	0.216427	0.828655	0.943918	3124.68	4607.72	2966.32	2461.53	4012.96	3814.88	3566.24	3429.79
1475	ENSMUSG00000018068	Ints2	70422	integrator complex subunit 2 [Source:MGI Symbol;Acc:MGI:1917672]	788.159	0.0731765	0.185078	0.395381	0.692562	0.892245	823.309	866.976	742.751	816.101	618.994	877.366	811.012	770.821
1476	ENSMUSG00000018076	Med13l	76199	mediator complex subunit 13-like [Source:MGI Symbol;Acc:MGI:2670178]	1340.38	-0.0700239	0.161069	-0.434745	0.663747	0.878333	1189.66	1195.65	1348.43	1232.29	1402.29	1284.05	1244.58	1306.21
1477	ENSMUSG00000018102	Hist1h2bc	68024	histone cluster 1, H2bc [Source:MGI Symbol;Acc:MGI:1915274]	596.936	0.996147	0.426562	2.33529	0.0195282	0.201709	728.799	1075.56	803.671	324.609	593.203	389.671	869.342	435.827
1478	ENSMUSG00000018143	Mafk	17135	v-maf musculoaponeurotic fibrosarcoma oncogene family, protein K (avian) [Source:MGI Symbol;Acc:MGI:99951]	570.898	-0.0086195	0.253134	-0.0340512	0.972836	0.991286	504.703	491.954	622.084	521.002	555.949	550.886	539.58	542.612
1479	ENSMUSG00000018160	Med1	19014	mediator complex subunit 1 [Source:MGI Symbol;Acc:MGI:1100846]	2119.31	-0.287922	0.17924	-1.60635	0.108198	0.421547	1873.64	2008.9	1635.46	1841.82	2376.63	2517.87	1839.33	2245.44
1480	ENSMUSG00000018166	Erbb3	13867	erb-b2 receptor tyrosine kinase 3 [Source:MGI Symbol;Acc:MGI:95411]	116.74	-0.221994	0.469042	-0.473292	0.636005	0.86759	80.8694	64.2595	69.1204	64.1077	97.4343	88.3037	71.4164	83.2819
1481	ENSMUSG00000018167	Stard3	59045	START domain containing 3 [Source:MGI Symbol;Acc:MGI:1929618]	428.969	-0.0173806	0.184147	-0.0943842	0.924804	0.976735	391.681	476.152	387.777	373.453	436.544	460.151	418.537	423.383
1482	ENSMUSG00000018169	Mfng	17305	MFNG O-fucosylpeptide 3-beta-N-acetylglucosaminyltransferase [Source:MGI Symbol;Acc:MGI:1095404]	157.092	0.0392854	0.282204	0.139209	0.889285	0.963943	205.584	142.214	160.5	158.743	200.6	136.101	169.432	165.148
1483	ENSMUSG00000018171	Vmp1	75909	vacuole membrane protein 1 [Source:MGI Symbol;Acc:MGI:1923159]	1950.49	0.447107	0.234058	1.91024	0.0561026	0.317808	1968.15	2282.79	1920.14	1515.18	1505.46	1506.02	2057.03	1508.89
1484	ENSMUSG00000018189	Uchl5	56207	ubiquitin carboxyl-terminal esterase L5 [Source:MGI Symbol;Acc:MGI:1914848]	397.264	0.10204	0.19329	0.527911	0.597561	0.849808	439.423	430.855	383.091	414.156	339.11	414.784	417.789	389.35
1485	ENSMUSG00000018196	Glrx2	69367	glutaredoxin 2 (thioltransferase) [Source:MGI Symbol;Acc:MGI:1916617]	668.599	0.292816	0.176515	1.65887	0.0971414	0.401794	676.185	868.03	763.839	575.952	723.115	584.911	769.351	627.993
1486	ENSMUSG00000018199	Trove2	20822	TROVE domain family, member 2 [Source:MGI Symbol;Acc:MGI:106652]	1285.97	0.0599874	0.15637	0.383626	0.701256	0.895226	1326.06	1312.58	1105.93	1037.93	1256.14	1297.82	1248.19	1197.3
1487	ENSMUSG00000018209	Stk4	58231	serine/threonine kinase 4 [Source:MGI Symbol;Acc:MGI:1929004]	1057.56	-0.37411	0.175138	-2.13608	0.0326727	0.25311	983.099	784.809	895.051	1111.2	1072.73	1267.04	887.653	1150.32
1488	ENSMUSG00000018217	Pmp22	18858	peripheral myelin protein 22 [Source:MGI Symbol;Acc:MGI:97631]	1142.53	-0.0427233	0.178565	-0.239259	0.810905	0.937546	1194.53	1088.2	1109.44	1049.13	1236.08	1208.71	1130.72	1164.64
1489	ENSMUSG00000018238	Gdf9	14566	growth differentiation factor 9 [Source:MGI Symbol;Acc:MGI:95692]	1230.29	-0.753031	0.277325	-2.71534	0.00662087	0.121792	904.178	651.022	1110.61	1989.37	1474.89	1028.86	888.604	1497.71
1490	ENSMUSG00000018239	Zcchc10	67966	zinc finger, CCHC domain containing 10 [Source:MGI Symbol;Acc:MGI:1196228]	281.064	0.235997	0.234315	1.00718	0.31385	0.666486	326.401	323.404	318.657	359.207	234.989	229.266	322.821	274.487
1491	ENSMUSG00000018286	Psmb6	19175	proteasome (prosome, macropain) subunit, beta type 6 [Source:MGI Symbol;Acc:MGI:104880]	1647.39	0.326477	0.171091	1.9082	0.0563653	0.318422	1812.25	2073.16	1874.45	1727.86	1440.5	1425.82	1919.95	1531.39
1492	ENSMUSG00000018287	Spag7	216873	sperm associated antigen 7 [Source:MGI Symbol;Acc:MGI:107380]	898.348	0.496085	0.153565	3.23046	0.0012359	0.057416	1098.07	1117.69	1223.08	886.314	784.25	767.999	1146.28	812.855
1493	ENSMUSG00000018293	Pfn1	18643	profilin 1 [Source:MGI Symbol;Acc:MGI:97549]	5212	0.551268	0.244063	2.25872	0.023901	0.217294	4972.98	7841.76	6289.96	4413.26	4160.06	4463.79	6368.23	4345.7
1494	ENSMUSG00000018322	Tomm34	67145	translocase of outer mitochondrial membrane 34 [Source:MGI Symbol;Acc:MGI:1914395]	642.565	0.147183	0.180095	0.817252	0.413784	0.745653	793.105	657.343	684.175	750.976	633.323	545.215	711.541	643.171
1495	ENSMUSG00000018326	Ywhab	54401	tyrosine 3-monooxygenase/tryptophan 5-monooxygenase activation protein, beta polypeptide [Source:MGI Symbol;Acc:MGI:1891917]	6345.43	0.322271	0.171697	1.87698	0.0605209	0.330029	6231.81	8089.32	6960.07	5716.78	5557.58	5746.22	7093.74	5673.53
1496	ENSMUSG00000018334	Ksr1	16706	kinase suppressor of ras 1 [Source:MGI Symbol;Acc:MGI:105051]	791.002	-0.224963	0.335065	-0.671403	0.501964	0.801886	758.029	607.832	528.361	423.314	874.043	916.252	631.407	737.87
1497	ENSMUSG00000018339	Gpx3	14778	glutathione peroxidase 3 [Source:MGI Symbol;Acc:MGI:105102]	12697.9	0.185636	0.710403	0.26131	0.793853	0.93009	15535.7	18852.3	9362.88	9206.07	17150.3	12112.2	14583.6	12822.9
1498	ENSMUSG00000018340	Anxa6	11749	annexin A6 [Source:MGI Symbol;Acc:MGI:88255]	2150.86	-0.206747	0.195714	-1.05638	0.290797	0.642421	1625.18	2321.77	1616.71	1839.79	2148.33	2432	1854.56	2140.04
1499	ENSMUSG00000018347	Zkscan6	52712	zinc finger with KRAB and SCAN domains 6 [Source:MGI Symbol;Acc:MGI:1289293]	287.176	-0.0544778	0.1911	-0.285075	0.775587	0.923657	311.786	255.985	256.566	295.099	292.303	269.772	274.779	285.725
1500	ENSMUSG00000018362	Kpna2	16647	karyopherin (importin) alpha 2 [Source:MGI Symbol;Acc:MGI:103561]	1103.89	-0.1056	0.168178	-0.627908	0.530064	0.817051	1045.46	891.205	1002.83	1039.97	1024.02	1098.53	979.831	1054.17
1501	ENSMUSG00000018363	Smurf2	66313	SMAD specific E3 ubiquitin protein ligase 2 [Source:MGI Symbol;Acc:MGI:1913563]	1337.73	-0.134609	0.158343	-0.850111	0.395263	0.731341	1199.4	1129.28	1211.36	1150.89	1361.21	1373.16	1180.02	1295.09
1502	ENSMUSG00000018372	Cep95	320162	centrosomal protein 95 [Source:MGI Symbol;Acc:MGI:2443502]	513.643	0.314385	0.161436	1.94743	0.0514837	0.306054	581.675	589.923	609.197	540.336	416.484	475.544	593.598	477.455
1503	ENSMUSG00000018377	Vezf1	22344	vascular endothelial zinc finger 1 [Source:MGI Symbol;Acc:MGI:1313291]	1504.58	-0.35246	0.172475	-2.04354	0.0409992	0.278048	1302.68	1208.29	1185.59	1276.05	1671.67	1770.94	1232.19	1572.88
1504	ENSMUSG00000018378	Cuedc1	103841	CUE domain containing 1 [Source:MGI Symbol;Acc:MGI:2144281]	1224.6	0.276394	0.169721	1.62853	0.103414	0.412617	1184.79	1563.3	1501.9	1239.42	1174.94	1094.48	1416.66	1169.61
1505	ENSMUSG00000018379	Srsf1	110809	serine/arginine-rich splicing factor 1 [Source:MGI Symbol;Acc:MGI:98283]	6164.59	0.0146751	0.14465	0.101452	0.919191	0.975298	6155.82	6271.09	6267.7	6879.88	5313.99	6311.69	6231.54	6168.52
1506	ENSMUSG00000018381	Abi3	66610	ABI gene family, member 3 [Source:MGI Symbol;Acc:MGI:1913860]	38.8501	0.353557	0.393103	0.899401	0.368439	0.711772	39.9475	56.8855	26.9452	39.6857	27.7019	29.9747	41.2594	32.4541
1507	ENSMUSG00000018387	Shroom1	71774	shroom family member 1 [Source:MGI Symbol;Acc:MGI:1919024]	165.101	0.112	0.288348	0.388419	0.697706	0.893951	165.636	153.801	213.219	204.534	144.241	144.202	177.552	164.326
1508	ENSMUSG00000018395	Kif3a	16568	kinesin family member 3A [Source:MGI Symbol;Acc:MGI:107689]	610.67	0.0685327	0.199149	0.344128	0.73075	0.908958	636.237	542.519	742.751	726.554	584.606	521.721	640.502	610.96
1509	ENSMUSG00000018398	Sept8	20362	septin 8 [Source:MGI Symbol;Acc:MGI:894310]	1165.46	-0.400596	0.204849	-1.95556	0.0505166	0.302504	937.305	994.442	913.795	978.914	1267.6	1508.45	948.514	1251.66
1510	ENSMUSG00000018401	Mtmr4	170749	myotubularin related protein 4 [Source:MGI Symbol;Acc:MGI:2180699]	1154.1	-0.190973	0.188581	-1.01269	0.311209	0.664337	923.665	905.953	941.912	966.703	1001.09	1194.94	923.843	1054.24
1511	ENSMUSG00000018405	Mrm1	217038	mitochondrial rRNA methyltransferase 1 [Source:MGI Symbol;Acc:MGI:2443470]	279.216	0.186006	0.209098	0.889562	0.373701	0.71625	270.864	339.206	342.087	247.273	302.81	285.974	317.386	278.686
1512	ENSMUSG00000018411	Mapt	17762	microtubule-associated protein tau [Source:MGI Symbol;Acc:MGI:97180]	209.81	0.514104	0.463933	1.10814	0.2678	0.621143	399.475	238.076	200.332	152.637	256.959	177.418	279.294	195.671
1513	ENSMUSG00000018412	Kansl1	76719	KAT8 regulatory NSL complex subunit 1 [Source:MGI Symbol;Acc:MGI:1923969]	1826.87	-0.116836	0.168319	-0.694135	0.487597	0.791983	1678.77	1647.57	1777.21	1810.28	1806.36	1916.76	1701.19	1844.46
1514	ENSMUSG00000018415	Gid4	66771	GID complex subunit 4, VID24 homolog [Source:MGI Symbol;Acc:MGI:1914021]	1241.38	-0.294132	0.206921	-1.42147	0.15518	0.494286	1062.02	1012.35	1107.1	1318.79	1351.66	1230.58	1060.49	1300.34
1515	ENSMUSG00000018417	Myo1b	17912	myosin IB [Source:MGI Symbol;Acc:MGI:107752]	2532.28	-0.375267	0.189899	-1.97614	0.0481384	0.297335	2413.42	1800.32	2463.73	3096.5	2524.69	3039.59	2225.82	2886.93
1516	ENSMUSG00000018425	Dhx40	67487	DEAH (Asp-Glu-Ala-His) box polypeptide 40 [Source:MGI Symbol;Acc:MGI:1914737]	1341.81	-0.156266	0.130492	-1.19752	0.231105	0.588111	1285.14	1231.46	1221.91	1374.75	1482.53	1309.97	1246.17	1389.09
1517	ENSMUSG00000018427	Ypel2	77864	yippee like 2 [Source:MGI Symbol;Acc:MGI:1925114]	1843.88	-0.0547554	0.263793	-0.20757	0.835565	0.946391	1421.55	2473.46	1660.06	1635.26	1590.47	2542.99	1851.69	1922.9
1518	ENSMUSG00000018428	Akap1	11640	A kinase (PRKA) anchor protein 1 [Source:MGI Symbol;Acc:MGI:104729]	1369.58	-0.258429	0.2713	-0.952561	0.340813	0.689827	1162.38	1314.69	1069.61	993.161	1514.05	1734.48	1182.22	1413.9
1519	ENSMUSG00000018433	Nol11	68979	nucleolar protein 11 [Source:MGI Symbol;Acc:MGI:1916229]	490.52	-0.598145	0.225558	-2.65185	0.0080052	0.133441	365.374	360.275	296.398	388.717	518.694	639.189	340.682	515.533
1520	ENSMUSG00000018442	Derl2	116891	Der1-like domain family, member 2 [Source:MGI Symbol;Acc:MGI:2151483]	1143.21	0.00875094	0.133302	0.0656473	0.947659	0.9833	1087.35	1117.69	1081.32	977.897	1179.72	1108.25	1095.46	1088.62
1521	ENSMUSG00000018446	C1qbp	12261	complement component 1, q subcomponent binding protein [Source:MGI Symbol;Acc:MGI:1194505]	1677.85	0.323322	0.222873	1.4507	0.146862	0.483988	1816.15	2378.65	1911.94	1824.53	1264.74	1791.19	2035.58	1626.82
1522	ENSMUSG00000018449	Rpain	69723	RPA interacting protein [Source:MGI Symbol;Acc:MGI:1916973]	358.817	0.0837853	0.159848	0.524155	0.600171	0.850513	410.193	376.076	422.923	422.297	374.453	345.114	403.064	380.621
1523	ENSMUSG00000018451	6330403K07Rik	103712	RIKEN cDNA 6330403K07 gene [Source:MGI Symbol;Acc:MGI:1918001]	66.3025	-0.4635	0.288653	-1.60573	0.108332	0.421751	48.7165	42.1374	62.0912	78.3539	71.6429	60.7594	50.9817	70.2521
1524	ENSMUSG00000018470	Kcnab3	16499	potassium voltage-gated channel, shaker-related subfamily, beta member 3 [Source:MGI Symbol;Acc:MGI:1336208]	1615.72	0.672403	0.365208	1.84115	0.0655992	0.340947	3119.8	1727.63	2081.81	1187.52	2083.37	1077.47	2309.75	1449.45
1525	ENSMUSG00000018474	Chd3	216848	chromodomain helicase DNA binding protein 3 [Source:MGI Symbol;Acc:MGI:1344395]	4865.95	-0.0963524	0.198378	-0.485702	0.627179	0.864063	4086.34	4431.8	4667.38	3982.82	5110.52	5001.72	4395.17	4698.35
1526	ENSMUSG00000018476	Kdm6b	216850	KDM1 lysine (K)-specific demethylase 6B [Source:MGI Symbol;Acc:MGI:2448492]	1692.17	0.197945	0.189115	1.04669	0.295242	0.647544	1577.44	1597.01	1769.01	1224.15	1597.16	1487.39	1647.82	1436.23
1527	ENSMUSG00000018481	Appbp2	66884	amyloid beta precursor protein (cytoplasmic tail) binding protein 2 [Source:MGI Symbol;Acc:MGI:1914134]	3063.27	-0.141098	0.122155	-1.15508	0.24806	0.604088	2626.79	3027.57	2844.48	3130.08	2966.97	3273.72	2832.95	3123.59
1528	ENSMUSG00000018501	Ncor1	20185	nuclear receptor co-repressor 1 [Source:MGI Symbol;Acc:MGI:1349717]	4560.58	0.0414091	0.11002	0.376377	0.706637	0.89803	4815.14	4511.86	4834.91	4538.42	4558.4	4663.89	4720.64	4586.9
1529	ENSMUSG00000018507	Trpv2	22368	transient receptor potential cation channel, subfamily V, member 2 [Source:MGI Symbol;Acc:MGI:1341836]	100.941	-0.0579032	0.404301	-0.143218	0.886118	0.963037	73.0747	132.733	74.9781	66.1429	133.733	92.3544	93.5952	97.4102
1530	ENSMUSG00000018509	Cenpv	73139	centromere protein V [Source:MGI Symbol;Acc:MGI:1920389]	309.15	0.177616	0.211526	0.839689	0.401083	0.735277	338.092	377.129	394.806	381.593	285.616	314.329	370.009	327.179
1531	ENSMUSG00000018537	Pcgf2	22658	polycomb group ring finger 2 [Source:MGI Symbol;Acc:MGI:99161]	874.754	0.236889	0.151867	1.55984	0.118797	0.438951	923.665	1070.29	1070.78	900.56	882.64	817.417	1021.58	866.873
1532	ENSMUSG00000018541	Cwc25	67480	CWC25 spliceosome-associated protein [Source:MGI Symbol;Acc:MGI:1914730]	590.443	0.168547	0.142919	1.17932	0.23827	0.594816	677.159	598.351	660.744	589.18	556.904	576.81	645.418	574.298
1533	ENSMUSG00000018547	Pip4k2b	108083	phosphatidylinositol-5-phosphate 4-kinase, type II, beta [Source:MGI Symbol;Acc:MGI:1934234]	1029.15	-0.145334	0.216141	-0.672404	0.501326	0.801674	859.359	991.282	992.288	750.976	1195.96	1195.75	947.643	1047.56
1534	ENSMUSG00000018548	Trim37	68729	tripartite motif-containing 37 [Source:MGI Symbol;Acc:MGI:2153072]	968.135	-0.223404	0.214276	-1.0426	0.297135	0.648882	903.204	716.335	1001.66	1095.94	972.432	991.594	873.733	1019.99
1535	ENSMUSG00000018554	Ybx2	53422	Y box protein 2 [Source:MGI Symbol;Acc:MGI:1096372]	243.925	0.00555453	0.342785	0.0162041	0.987072	0.995901	261.12	186.458	312.799	367.347	236.899	153.924	253.459	252.723
1536	ENSMUSG00000018559	Ctdnep1	67181	CTD nuclear envelope phosphatase 1 [Source:MGI Symbol;Acc:MGI:1914431]	1146.93	0.275072	0.165304	1.66404	0.0961045	0.399819	1258.83	1257.8	1240.65	1092.88	1015.42	997.265	1252.43	1035.19
1537	ENSMUSG00000018565	Elp5	54351	elongator acetyltransferase complex subunit 5 [Source:MGI Symbol;Acc:MGI:1859017]	678.206	0.332777	0.16876	1.9719	0.0486212	0.298803	736.593	840.641	745.094	653.288	610.397	580.86	774.109	614.848
1538	ENSMUSG00000018566	Slc2a4	20528	solute carrier family 2 (facilitated glucose transporter), member 4 [Source:MGI Symbol;Acc:MGI:95758]	54.537	-0.435828	0.350926	-1.24194	0.214259	0.569726	49.6908	29.4962	50.3759	76.3187	51.5829	47.7974	43.1876	58.5663
1539	ENSMUSG00000018567	Gabarap	56486	gamma-aminobutyric acid receptor associated protein [Source:MGI Symbol;Acc:MGI:1861742]	3053.93	0.196149	0.178802	1.09702	0.272635	0.626234	3230.88	3561.66	3092.84	2514.45	3313.72	2800.61	3295.13	2876.26
1540	ENSMUSG00000018569	Cldn7	53624	claudin 7 [Source:MGI Symbol;Acc:MGI:1859285]	35.1299	0.73187	0.939536	0.778969	0.435998	0.761604	7.79464	7.37404	4.68613	3.05275	5.73143	3.2405	6.61827	4.00823
1541	ENSMUSG00000018570	2810408A11Rik	70419	RIKEN cDNA 2810408A11 gene [Source:MGI Symbol;Acc:MGI:1917669]	84.7508	0.226021	0.431215	0.524148	0.600176	0.850513	118.868	80.061	126.525	156.708	57.3143	64.8101	108.485	92.944
1542	ENSMUSG00000018572	Phf23	78246	PHD finger protein 23 [Source:MGI Symbol;Acc:MGI:1925496]	1162.2	0.439413	0.143721	3.0574	0.00223264	0.0746868	1278.32	1292.56	1497.22	1020.64	1017.33	961.619	1356.03	999.861
1543	ENSMUSG00000018574	Acadvl	11370	acyl-Coenzyme A dehydrogenase, very long chain [Source:MGI Symbol;Acc:MGI:895149]	650.293	-0.316901	0.260049	-1.21862	0.222988	0.579683	604.085	530.931	408.865	459.947	704.966	758.278	514.627	641.064
1544	ENSMUSG00000018581	Dnah11	13411	dynein, axonemal, heavy chain 11 [Source:MGI Symbol;Acc:MGI:1100864]	101.635	0.548489	0.734534	0.746716	0.455235	0.771959	44.8192	38.9771	77.3211	45.7912	34.3886	29.9747	53.7058	36.7181
1545	ENSMUSG00000018583	G3bp1	27041	GTPase activating protein (SH3 domain) binding protein 1 [Source:MGI Symbol;Acc:MGI:1351465]	3384.76	-0.268664	0.154179	-1.74254	0.0814135	0.373316	2760.28	3158.2	2721.47	3236.93	3177.12	3993.11	2879.98	3469.05
1546	ENSMUSG00000018585	Atox1	11927	antioxidant 1 copper chaperone [Source:MGI Symbol;Acc:MGI:1333855]	451.811	0.813833	0.300927	2.70442	0.00684237	0.123271	430.654	789.022	677.146	350.048	364.901	363.747	632.274	359.565
1547	ENSMUSG00000018593	Sparc	20692	secreted acidic cysteine rich glycoprotein [Source:MGI Symbol;Acc:MGI:98373]	34012.2	0.238304	0.317538	0.750475	0.452969	0.771687	35153.8	47548.9	30060.3	19997.5	42482.3	33113.9	37587.7	31864.6
1548	ENSMUSG00000018599	Mief2	237781	mitochondrial elongation factor 2 [Source:MGI Symbol;Acc:MGI:2144199]	477.836	0.452433	0.249332	1.81458	0.0695883	0.349104	574.855	711.068	551.792	326.644	533.023	482.835	612.571	447.501
1549	ENSMUSG00000018604	Tbx3	21386	T-box 3 [Source:MGI Symbol;Acc:MGI:98495]	1223.37	-0.0973358	0.15703	-0.619855	0.535353	0.819539	883.717	1011.3	1000.49	932.106	1039.3	1124.45	965.167	1031.95
1550	ENSMUSG00000018648	Dusp14	56405	dual specificity phosphatase 14 [Source:MGI Symbol;Acc:MGI:1927168]	106.542	-0.174061	0.342593	-0.508069	0.611405	0.857284	56.5111	83.2213	96.0656	84.4593	98.3895	82.6328	78.5994	88.4939
1551	ENSMUSG00000018651	Tada2a	217031	transcriptional adaptor 2A [Source:MGI Symbol;Acc:MGI:2144471]	519.904	0.127934	0.214719	0.595819	0.551296	0.828929	553.419	531.984	632.627	651.253	416.484	504.708	572.677	524.148
1552	ENSMUSG00000018654	Ikzf1	22778	IKAROS family zinc finger 1 [Source:MGI Symbol;Acc:MGI:1342540]	42.7836	-0.453993	0.386049	-1.176	0.239595	0.595131	33.1272	35.8168	50.3759	41.7209	46.8067	73.7215	39.7733	54.083
1553	ENSMUSG00000018659	Pnpo	103711	pyridoxine 5'-phosphate oxidase [Source:MGI Symbol;Acc:MGI:2144151]	965.872	1.11299	0.746304	1.49134	0.135873	0.467269	1255.91	1709.72	1084.84	788.626	679.174	405.063	1350.16	624.288
1554	ENSMUSG00000018661	Cog1	16834	component of oligomeric golgi complex 1 [Source:MGI Symbol;Acc:MGI:1333873]	692.941	0.0237169	0.207566	0.114262	0.90903	0.970148	774.592	742.671	589.281	563.741	768.967	739.645	702.181	690.784
1555	ENSMUSG00000018666	Cbx1	12412	chromobox 1 [Source:MGI Symbol;Acc:MGI:105369]	2373.77	0.195582	0.125583	1.55739	0.119378	0.439612	2593.67	2642.01	2783.56	2566.34	2161.7	2274.83	2673.08	2334.29
1556	ENSMUSG00000018669	Cdk5rap3	80280	CDK5 regulatory subunit associated protein 3 [Source:MGI Symbol;Acc:MGI:1933126]	848.054	-0.00772485	0.153634	-0.050281	0.959898	0.987196	889.563	898.579	782.583	851.717	845.386	887.898	856.909	861.667
1557	ENSMUSG00000018672	Copz2	56358	coatomer protein complex, subunit zeta 2 [Source:MGI Symbol;Acc:MGI:1929008]	467.571	0.332488	0.222607	1.49361	0.135278	0.466094	487.165	547.786	507.273	406.015	488.127	331.341	514.075	408.495
1558	ENSMUSG00000018677	Slc25a39	68066	solute carrier family 25, member 39 [Source:MGI Symbol;Acc:MGI:1196386]	2402.92	0.18842	0.351458	0.536109	0.591883	0.848396	2283.83	3394.17	2050.18	1442.93	2966.01	2372.86	2576.06	2260.6
1559	ENSMUSG00000018678	Sp2	78912	Sp2 transcription factor [Source:MGI Symbol;Acc:MGI:1926162]	302.943	-0.0283396	0.176154	-0.16088	0.872188	0.958424	303.017	317.084	290.54	330.714	310.452	288.405	303.547	309.857
1560	ENSMUSG00000018697	Aatf	56321	apoptosis antagonizing transcription factor [Source:MGI Symbol;Acc:MGI:1929608]	509.341	0.0878512	0.158772	0.553316	0.580047	0.8426	538.804	580.442	528.361	586.128	470.932	494.177	549.203	517.079
1561	ENSMUSG00000018707	Dync1h1	13424	dynein cytoplasmic 1 heavy chain 1 [Source:MGI Symbol;Acc:MGI:103147]	5976.63	-0.244684	0.211219	-1.15844	0.246685	0.603048	5612.14	5015.4	4677.93	4765.34	6742.07	6626.83	5101.82	6044.75
1562	ENSMUSG00000018727	Cpsf4l	52670	cleavage and polyadenylation specific factor 4-like [Source:MGI Symbol;Acc:MGI:1277182]	210.516	-0.222961	0.388593	-0.573765	0.566127	0.835041	201.686	190.672	196.817	377.523	120.36	190.38	196.392	229.421
1563	ENSMUSG00000018733	Pex12	103737	peroxisomal biogenesis factor 12 [Source:MGI Symbol;Acc:MGI:2144177]	327.038	0.199697	0.205155	0.973396	0.330357	0.679895	416.039	383.45	301.084	331.732	283.706	343.493	366.858	319.644
1564	ENSMUSG00000018736	Ndel1	83431	nudE neurodevelopment protein 1 like 1 [Source:MGI Symbol;Acc:MGI:1932915]	923.011	-0.11368	0.151655	-0.749597	0.453497	0.771687	833.052	874.35	909.109	888.35	900.79	1040.2	872.17	943.114
1565	ENSMUSG00000018740	Slc25a35	71998	solute carrier family 25, member 35 [Source:MGI Symbol;Acc:MGI:1919248]	591.204	0.0124596	0.40574	0.0307084	0.975502	0.992769	668.39	373.969	631.456	612.585	703.055	344.303	557.938	553.314
1566	ENSMUSG00000018750	Zbtb4	75580	zinc finger and BTB domain containing 4 [Source:MGI Symbol;Acc:MGI:1922830]	1377.21	0.0108797	0.259959	0.0418514	0.966617	0.988859	1525.8	1329.43	1306.26	1061.34	1750.95	1318.07	1387.16	1376.79
1567	ENSMUSG00000018761	Mpdu1	24070	mannose-P-dolichol utilization defect 1 [Source:MGI Symbol;Acc:MGI:1346040]	724.995	0.00296757	0.17982	0.016503	0.986833	0.995901	799.925	783.755	738.065	706.202	896.013	715.341	773.915	772.519
1568	ENSMUSG00000018765	Fxr2	23879	fragile X mental retardation, autosomal homolog 2 [Source:MGI Symbol;Acc:MGI:1346074]	1769.78	0.171397	0.12143	1.41149	0.1581	0.497956	1879.48	1808.75	1854.54	1650.52	1616.26	1655.09	1847.59	1640.62
1569	ENSMUSG00000018770	Atp5g3	228033	ATP synthase, H+ transporting, mitochondrial F0 complex, subunit C3 (subunit 9) [Source:MGI Symbol;Acc:MGI:2442035]	4757.91	0.363468	0.188868	1.92446	0.0542971	0.312187	4713.81	6953.72	5455.83	4444.8	4133.32	4731.14	5707.78	4436.42
1570	ENSMUSG00000018774	Cd68	12514	CD68 antigen [Source:MGI Symbol;Acc:MGI:88342]	240.354	0.224746	0.300799	0.747162	0.454966	0.771732	227.019	342.366	277.653	179.095	213.973	330.531	282.346	241.2
1571	ENSMUSG00000018796	Acsl1	14081	acyl-CoA synthetase long-chain family member 1 [Source:MGI Symbol;Acc:MGI:102797]	558.389	-0.0850708	0.40818	-0.208415	0.834905	0.946048	532.958	868.03	322.171	326.644	664.846	836.05	574.387	609.18
1572	ENSMUSG00000018800	Abca5	217265	ATP-binding cassette, sub-family A (ABC1), member 5 [Source:MGI Symbol;Acc:MGI:2386607]	408.404	-0.534596	0.360432	-1.48321	0.138019	0.470478	545.625	219.114	235.478	483.352	531.112	435.848	333.406	483.437
1573	ENSMUSG00000018809	Smyd4	319822	SET and MYND domain containing 4 [Source:MGI Symbol;Acc:MGI:2442796]	169.145	0.13153	0.223386	0.588799	0.555996	0.830411	206.558	167.496	192.131	175.024	152.838	188.759	188.728	172.207
1574	ENSMUSG00000018819	Lsp1	16985	lymphocyte specific 1 [Source:MGI Symbol;Acc:MGI:96832]	415.808	0.0259996	0.324247	0.0801847	0.93609	0.980175	268.915	461.404	438.153	349.031	333.378	464.202	389.491	382.204
1575	ENSMUSG00000018820	Zfyve27	319740	zinc finger, FYVE domain containing 27 [Source:MGI Symbol;Acc:MGI:1919602]	1027.83	-0.0608657	0.178439	-0.341102	0.733027	0.909799	938.28	1139.82	978.229	1014.53	1085.15	1088	1018.77	1062.56
1576	ENSMUSG00000018821	Avpi1	69534	arginine vasopressin-induced 1 [Source:MGI Symbol;Acc:MGI:1916784]	795.769	0.814399	0.428435	1.90087	0.0573189	0.32079	679.108	1640.2	998.145	280.853	816.729	788.252	1105.82	628.611
1577	ENSMUSG00000018830	Myh11	17880	myosin, heavy polypeptide 11, smooth muscle [Source:MGI Symbol;Acc:MGI:102643]	4320.17	-0.665336	0.312186	-2.13121	0.0330715	0.254725	3514.41	1746.59	4198.77	4894.57	6051.43	4056.3	3153.26	5000.77
1578	ENSMUSG00000018841	Rad51d	19364	RAD51 paralog D [Source:MGI Symbol;Acc:MGI:1261809]	309.718	-0.12494	0.183492	-0.6809	0.495935	0.798606	307.888	304.443	309.284	359.207	298.99	346.734	307.205	334.977
1579	ENSMUSG00000018845	Unc45b	217012	unc-45 myosin chaperone B [Source:MGI Symbol;Acc:MGI:2443377]	127.789	0.104171	0.30356	0.343164	0.731475	0.909111	163.687	100.076	160.5	90.5648	158.57	145.013	141.421	131.382
1580	ENSMUSG00000018846	Pank3	211347	pantothenate kinase 3 [Source:MGI Symbol;Acc:MGI:2387464]	3134.21	-0.0346456	0.236514	-0.146484	0.883539	0.961966	3321.49	2885.36	2961.63	2341.46	3554.44	3494.88	3056.16	3130.26
1581	ENSMUSG00000018848	Rars	104458	arginyl-tRNA synthetase [Source:MGI Symbol;Acc:MGI:1914297]	1066.08	-0.0510255	0.167854	-0.303987	0.761138	0.917693	963.612	1079.77	892.707	1056.25	923.715	1062.08	978.697	1014.01
1582	ENSMUSG00000018849	Wwc1	211652	WW, C2 and coiled-coil domain containing 1 [Source:MGI Symbol;Acc:MGI:2388637]	252.897	-1.07515	0.591465	-1.81778	0.069098	0.347993	90.6127	204.366	65.6058	69.1956	499.59	191.19	120.195	253.325
1583	ENSMUSG00000018858	Mrpl58	68572	mitochondrial ribosomal protein L58 [Source:MGI Symbol;Acc:MGI:1915822]	455.606	0.287534	0.214671	1.33942	0.180434	0.527636	505.677	580.442	486.186	476.229	445.141	367.797	524.102	429.722
1584	ENSMUSG00000018861	Fdxr	14149	ferredoxin reductase [Source:MGI Symbol;Acc:MGI:104724]	7425.89	0.464677	0.366202	1.26891	0.204474	0.557449	8087.91	11465.6	8058.97	4148.68	7785.19	8074.52	9204.15	6669.47
1585	ENSMUSG00000018882	Mrpl45	67036	mitochondrial ribosomal protein L45 [Source:MGI Symbol;Acc:MGI:1914286]	608.33	0.280093	0.193538	1.44723	0.147833	0.485054	613.828	754.259	715.806	655.323	510.097	550.886	694.631	572.102
1586	ENSMUSG00000018899	Irf1	16362	interferon regulatory factor 1 [Source:MGI Symbol;Acc:MGI:96590]	706.482	0.106687	0.163271	0.653438	0.513474	0.807632	687.877	909.114	724.007	723.501	764.19	668.354	773.666	718.682
1587	ENSMUSG00000018900	Slc22a5	20520	solute carrier family 22 (organic cation transporter), member 5 [Source:MGI Symbol;Acc:MGI:1329012]	839.062	0.078923	0.310256	0.25438	0.799202	0.932571	954.843	858.549	693.547	559.67	1035.48	778.531	835.646	791.226
1588	ENSMUSG00000018906	P4ha2	18452	procollagen-proline, 2-oxoglutarate 4-dioxygenase (proline 4-hydroxylase), alpha II polypeptide [Source:MGI Symbol;Acc:MGI:894286]	179.414	0.088075	0.322601	0.273015	0.784842	0.927249	135.432	126.412	105.438	72.2484	144.241	128.81	122.427	115.1
1589	ENSMUSG00000018909	Arrb1	109689	arrestin, beta 1 [Source:MGI Symbol;Acc:MGI:99473]	1196.48	-0.903459	0.240334	-3.75918	0.00017047	0.0218186	810.642	640.488	754.467	933.123	1745.22	1446.88	735.199	1375.08
1590	ENSMUSG00000018920	Cxcl16	66102	chemokine (C-X-C motif) ligand 16 [Source:MGI Symbol;Acc:MGI:1932682]	201.458	0.0734057	0.240388	0.305364	0.760089	0.917384	199.738	211.74	189.788	136.356	225.436	209.012	200.422	190.268
1591	ENSMUSG00000018921	Pelp1	75273	proline, glutamic acid and leucine rich protein 1 [Source:MGI Symbol;Acc:MGI:1922523]	719.981	-0.133338	0.139483	-0.955945	0.3391	0.687676	611.879	739.511	646.686	731.642	705.921	753.417	666.025	730.327
1592	ENSMUSG00000018923	Med11	66172	mediator complex subunit 11 [Source:MGI Symbol;Acc:MGI:1913422]	201.636	0.115264	0.252806	0.45594	0.648433	0.872351	199.738	225.435	237.821	205.552	211.108	195.24	220.998	203.967
1593	ENSMUSG00000018924	Alox15	11687	arachidonate 15-lipoxygenase [Source:MGI Symbol;Acc:MGI:87997]	82.5102	1.41247	1.44458	0.977776	0.328185	0.678757	7.79464	5.26717	8.20072	3.05275	0	4.86076	7.08751	2.63783
1594	ENSMUSG00000018927	Ccl6	20305	chemokine (C-C motif) ligand 6 [Source:MGI Symbol;Acc:MGI:98263]	88.2313	0.0427132	0.627697	0.0680475	0.945748	0.983149	61.3828	58.9923	83.1788	41.7209	46.8067	108.557	67.8513	65.6948
1595	ENSMUSG00000018931	Natd1	24083	N-acetyltransferase domain containing 1 [Source:MGI Symbol;Acc:MGI:1344388]	625.458	-0.678579	0.224028	-3.029	0.00245368	0.0768452	569.983	457.19	404.179	614.62	920.85	756.658	477.117	764.042
1596	ENSMUSG00000018932	Map2k3	26397	mitogen-activated protein kinase kinase 3 [Source:MGI Symbol;Acc:MGI:1346868]	980.093	0.284747	0.205235	1.38742	0.165314	0.507794	942.177	1173.53	994.631	746.906	928.491	877.366	1036.78	850.921
1597	ENSMUSG00000018965	Ywhah	22629	tyrosine 3-monooxygenase/tryptophan 5-monooxygenase activation protein, eta polypeptide [Source:MGI Symbol;Acc:MGI:109194]	2095.87	0.0605546	0.196044	0.308883	0.75741	0.916598	2002.25	2270.15	1934.2	1874.39	2018.42	2058.53	2068.87	1983.78
1598	ENSMUSG00000018974	Sart3	53890	squamous cell carcinoma antigen recognized by T cells 3 [Source:MGI Symbol;Acc:MGI:1858230]	1084	-0.103846	0.122092	-0.850557	0.395015	0.731327	1062.99	971.266	1022.75	1067.44	1100.43	1117.16	1019	1095.01
1599	ENSMUSG00000018983	E2f2	242705	E2F transcription factor 2 [Source:MGI Symbol;Acc:MGI:1096341]	148.581	-0.413172	0.22691	-1.82087	0.0686273	0.346884	119.843	113.771	112.467	158.743	125.136	176.607	115.36	153.496
1600	ENSMUSG00000018995	Nars2	244141	asparaginyl-tRNA synthetase 2 (mitochondrial)(putative) [Source:MGI Symbol;Acc:MGI:2142075]	301.476	0.211727	0.259595	0.815605	0.414726	0.746527	256.249	421.374	378.405	334.785	225.436	350.785	352.009	303.668
1601	ENSMUSG00000018999	Slc35b4	58246	solute carrier family 35, member B4 [Source:MGI Symbol;Acc:MGI:1931249]	821.421	-0.156881	0.154264	-1.01697	0.309169	0.662685	759.003	763.74	788.441	775.398	851.117	948.657	770.395	858.391
1602	ENSMUSG00000019027	Dnah1	110084	dynein, axonemal, heavy chain 1 [Source:MGI Symbol;Acc:MGI:107721]	105.79	-0.414025	0.653158	-0.633882	0.526158	0.815127	24.3582	40.0305	44.5182	47.8264	46.8067	50.2278	36.3023	48.2869
1603	ENSMUSG00000019039	Dalrd3	67789	DALR anticodon binding domain containing 3 [Source:MGI Symbol;Acc:MGI:1915039]	730.102	0.436192	0.13764	3.16908	0.00152922	0.0635834	848.641	865.923	794.299	619.708	615.173	619.746	836.288	618.209
1604	ENSMUSG00000019054	Fis1	66437	fission, mitochondrial 1 [Source:MGI Symbol;Acc:MGI:1913687]	1040.6	0.233215	0.154448	1.50999	0.131047	0.459178	1092.22	1204.08	1137.56	1081.69	994.403	846.582	1144.62	974.225
1605	ENSMUSG00000019055	Plod1	18822	procollagen-lysine, 2-oxoglutarate 5-dioxygenase 1 [Source:MGI Symbol;Acc:MGI:99907]	1331.99	-0.127333	0.135434	-0.940182	0.347124	0.69496	1143.86	1119.8	1194.96	1160.04	1322.05	1294.58	1152.88	1258.89
1606	ENSMUSG00000019066	Rab3d	19340	RAB3D, member RAS oncogene family [Source:MGI Symbol;Acc:MGI:97844]	448.006	-0.198153	0.271466	-0.729937	0.465429	0.779297	420.91	388.717	342.087	303.24	490.992	526.582	383.905	440.271
1607	ENSMUSG00000019080	Mfsd3	69572	major facilitator superfamily domain containing 3 [Source:MGI Symbol;Acc:MGI:1916822]	94.3987	0.268387	0.300795	0.892259	0.372254	0.71538	88.664	127.466	110.124	68.178	90.7476	110.987	108.751	89.971
1608	ENSMUSG00000019082	Slc25a22	68267	solute carrier family 25 (mitochondrial carrier, glutamate), member 22 [Source:MGI Symbol;Acc:MGI:1915517]	592.231	0.232195	0.156257	1.48598	0.137283	0.469579	633.314	602.564	657.23	527.108	528.247	555.746	631.036	537.034
1609	ENSMUSG00000019087	Atp6ap1	54411	ATPase, H+ transporting, lysosomal accessory protein 1 [Source:MGI Symbol;Acc:MGI:109629]	3187.48	0.17139	0.182402	0.939626	0.347409	0.69496	3624.51	3751.28	3074.1	2626.38	3527.69	3125.47	3483.3	3093.18
1610	ENSMUSG00000019088	Dnase1l1	69537	deoxyribonuclease 1-like 1 [Source:MGI Symbol;Acc:MGI:109628]	245.16	0.410275	0.254317	1.61325	0.106691	0.41898	303.017	328.671	276.482	230.991	256.959	196.05	302.723	228
1611	ENSMUSG00000019122	Ccl9	20308	chemokine (C-C motif) ligand 9 [Source:MGI Symbol;Acc:MGI:104533]	62.9066	0.508077	0.571658	0.888777	0.374123	0.71646	61.3828	66.3664	74.9781	30.5275	35.3438	76.1518	67.5757	47.341
1612	ENSMUSG00000019124	Scrn1	69938	secernin 1 [Source:MGI Symbol;Acc:MGI:1917188]	160.717	-0.990269	0.60476	-1.63746	0.101535	0.408875	41.8962	76.9007	23.4306	34.5978	150.928	97.2151	47.4092	94.2468
1613	ENSMUSG00000019132	BC005537	79555	cDNA sequence BC005537 [Source:MGI Symbol;Acc:MGI:2441726]	7142.71	0.0583499	0.180766	0.322792	0.746853	0.915352	6425.71	7678.48	5954.9	5512.24	6607.38	7143.69	6686.36	6421.11
1614	ENSMUSG00000019139	Isyna1	71780	myo-inositol 1-phosphate synthase A1 [Source:MGI Symbol;Acc:MGI:1919030]	3370.28	0.245305	0.279798	0.876723	0.380637	0.721667	3473.49	2843.22	3873.09	3557.47	2460.69	2578.63	3396.6	2865.6
1615	ENSMUSG00000019143	Hars2	70791	histidyl-tRNA synthetase 2 [Source:MGI Symbol;Acc:MGI:1918041]	808.153	0.145018	0.148992	0.97333	0.330389	0.679895	890.537	849.068	865.762	836.453	721.205	798.784	868.456	785.481
1616	ENSMUSG00000019158	Tmem160	69094	transmembrane protein 160 [Source:MGI Symbol;Acc:MGI:1916344]	173.572	0.555072	0.321552	1.72623	0.0843065	0.378556	175.379	258.091	215.562	126.18	160.48	154.734	216.344	147.131
1617	ENSMUSG00000019173	Rab5c	19345	RAB5C, member RAS oncogene family [Source:MGI Symbol;Acc:MGI:105306]	2182.13	0.196122	0.177186	1.10687	0.268351	0.621537	2112.35	2709.43	2093.53	1820.46	2179.85	2035.85	2305.1	2012.05
1618	ENSMUSG00000019179	Mdh2	17448	malate dehydrogenase 2, NAD (mitochondrial) [Source:MGI Symbol;Acc:MGI:97050]	3234.67	0.193667	0.158632	1.22085	0.222141	0.578502	3157.8	3696.5	3288.49	2977.45	2878.13	3012.86	3380.93	2956.15
1619	ENSMUSG00000019188	H13	14950	histocompatibility 13 [Source:MGI Symbol;Acc:MGI:95886]	2162.36	0.00140423	0.209526	0.00670195	0.994653	0.998438	1947.69	2616.73	1765.5	1843.86	2048.99	2430.38	2109.97	2107.74
1620	ENSMUSG00000019189	Rnf145	74315	ring finger protein 145 [Source:MGI Symbol;Acc:MGI:1921565]	994.512	0.0318928	0.194376	0.164078	0.86967	0.958424	966.535	812.198	958.313	847.646	839.654	989.164	912.349	892.155
1621	ENSMUSG00000019194	Scn1b	20266	sodium channel, voltage-gated, type I, beta [Source:MGI Symbol;Acc:MGI:98247]	190.033	0.100032	0.28216	0.354523	0.722947	0.904924	197.789	149.588	183.931	121.092	191.048	183.088	177.102	165.076
1622	ENSMUSG00000019210	Atp6v1e1	11973	ATPase, H+ transporting, lysosomal V1 subunit E1 [Source:MGI Symbol;Acc:MGI:894326]	1763.38	0.177916	0.27178	0.654633	0.512704	0.806972	1890.2	2322.82	1592.11	1300.47	2117.76	1713.42	1935.04	1710.55
1623	ENSMUSG00000019214	Chtf18	214901	CTF18, chromosome transmission fidelity factor 18 [Source:MGI Symbol;Acc:MGI:2384887]	174.152	-0.339995	0.231595	-1.46806	0.142088	0.476689	181.225	133.786	144.098	224.886	183.406	174.177	153.037	194.156
1624	ENSMUSG00000019230	Lhx9	16876	LIM homeobox protein 9 [Source:MGI Symbol;Acc:MGI:1316721]	202.022	0.314412	0.391096	0.803925	0.42144	0.750948	239.685	234.916	282.339	165.866	152.838	289.215	252.313	202.64
1625	ENSMUSG00000019235	Rps6kl1	238323	ribosomal protein S6 kinase-like 1 [Source:MGI Symbol;Acc:MGI:2443413]	47.8195	0.929411	0.415482	2.23695	0.0252897	0.224677	62.3571	99.0228	38.6606	36.633	36.299	32.405	66.6802	35.1124
1626	ENSMUSG00000019254	Ppp1r12c	232807	protein phosphatase 1, regulatory (inhibitor) subunit 12C [Source:MGI Symbol;Acc:MGI:1924258]	1271.37	0.293226	0.136833	2.14295	0.0321173	0.251742	1367.96	1377.89	1556.97	1251.63	1149.15	1110.68	1434.27	1170.49
1627	ENSMUSG00000019256	Ahr	11622	aryl-hydrocarbon receptor [Source:MGI Symbol;Acc:MGI:105043]	427.58	-0.0444146	0.250077	-0.177604	0.859034	0.953913	382.912	286.534	413.551	377.523	443.23	296.506	360.999	372.42
1628	ENSMUSG00000019261	Map1s	270058	microtubule-associated protein 1S [Source:MGI Symbol;Acc:MGI:2443304]	589.757	0.0461017	0.142112	0.324405	0.745632	0.914992	565.111	648.916	571.708	595.286	568.367	566.278	595.245	576.643
1629	ENSMUSG00000019278	Dpep1	13479	dipeptidase 1 (renal) [Source:MGI Symbol;Acc:MGI:94917]	215.109	-0.254944	0.302856	-0.841801	0.399899	0.734388	155.893	207.527	215.562	194.358	227.347	268.152	192.994	229.952
1630	ENSMUSG00000019295	Tmem129	68366	transmembrane protein 129 [Source:MGI Symbol;Acc:MGI:1915616]	497.133	0.370172	0.185149	1.99932	0.0455737	0.290013	615.776	604.671	485.014	375.488	505.321	439.088	568.487	439.966
1631	ENSMUSG00000019297	Nop9	67842	NOP9 nucleolar protein [Source:MGI Symbol;Acc:MGI:1915092]	436.001	0.0484061	0.240955	0.200893	0.840783	0.947805	379.014	488.793	366.69	356.154	374.453	462.582	411.499	397.73
1632	ENSMUSG00000019301	Hsd17b1	15485	hydroxysteroid (17-beta) dehydrogenase 1 [Source:MGI Symbol;Acc:MGI:105077]	2013.22	0.0654941	0.340172	0.192532	0.847325	0.949546	2804.12	1221.98	2420.39	2763.75	1494.95	1902.18	2148.83	2053.63
1633	ENSMUSG00000019302	Atp6v0a1	11975	ATPase, H+ transporting, lysosomal V0 subunit A1 [Source:MGI Symbol;Acc:MGI:103286]	2204.38	0.239543	0.244327	0.980417	0.32688	0.67775	2370.54	2577.75	2003.32	1487.71	2160.75	2239.19	2317.21	1962.55
1634	ENSMUSG00000019303	Psmc3ip	19183	proteasome (prosome, macropain) 26S subunit, ATPase 3, interacting protein [Source:MGI Symbol;Acc:MGI:1098610]	120.257	-0.229125	0.471446	-0.486004	0.626964	0.863954	173.431	72.687	80.8357	102.776	103.166	177.418	108.984	127.786
1635	ENSMUSG00000019312	Grb7	14786	growth factor receptor bound protein 7 [Source:MGI Symbol;Acc:MGI:102683]	33.0746	0.412688	0.79878	0.516648	0.605402	0.853372	12.6663	4.21374	15.2299	7.12308	10.5076	6.48101	10.7033	8.03723
1636	ENSMUSG00000019326	Aoc3	11754	amine oxidase, copper containing 3 [Source:MGI Symbol;Acc:MGI:1306797]	1555.37	-0.674734	0.371771	-1.81492	0.0695365	0.349082	1207.19	785.862	993.459	1356.44	2159.79	1251.64	995.505	1589.29
1637	ENSMUSG00000019338	Zfp687	78266	zinc finger protein 687 [Source:MGI Symbol;Acc:MGI:1925516]	772.114	-0.269654	0.186574	-1.44529	0.148376	0.485754	708.338	699.48	690.032	715.36	950.462	862.784	699.284	842.869
1638	ENSMUSG00000019359	Gdpd2	71584	glycerophosphodiester phosphodiesterase domain containing 2 [Source:MGI Symbol;Acc:MGI:1918834]	195.002	-0.594422	0.469912	-1.26497	0.205884	0.559115	134.458	71.6335	209.704	225.903	309.497	92.3544	138.598	209.252
1639	ENSMUSG00000019362	D8Ertd738e	101966	DNA segment, Chr 8, ERATO Doi 738, expressed [Source:MGI Symbol;Acc:MGI:1289231]	876.316	0.484269	0.25186	1.92277	0.054509	0.312672	967.51	1187.22	1156.3	866.98	804.31	695.898	1103.68	789.063
1640	ENSMUSG00000019370	Calm3	12315	calmodulin 3 [Source:MGI Symbol;Acc:MGI:103249]	4575.8	0.00298256	0.198716	0.0150092	0.988025	0.996214	3936.29	5357.77	4129.65	3728.42	4839.24	4827.54	4474.57	4465.07
1641	ENSMUSG00000019373	Cops3	26572	COP9 signalosome subunit 3 [Source:MGI Symbol;Acc:MGI:1349409]	817.583	-0.15737	0.185922	-0.84643	0.397313	0.73253	876.897	760.58	643.171	746.906	820.55	976.202	760.216	847.886
1642	ENSMUSG00000019428	Fkbp8	14232	FK506 binding protein 8 [Source:MGI Symbol;Acc:MGI:1341070]	2580.04	0.100545	0.179682	0.55957	0.575773	0.841064	2503.05	2964.36	2742.56	2320.09	2932.58	2404.45	2736.66	2552.37
1643	ENSMUSG00000019432	Ddx39b	53817	DEAD (Asp-Glu-Ala-Asp) box polypeptide 39B [Source:MGI Symbol;Acc:MGI:99240]	4532.43	0.0137966	0.119986	0.114985	0.908457	0.970148	4353.31	4644.59	4732.99	4897.62	4175.35	4526.98	4576.96	4533.32
1644	ENSMUSG00000019433	Gipc1	67903	GIPC PDZ domain containing family, member 1 [Source:MGI Symbol;Acc:MGI:1926252]	743.914	0.0576924	0.17539	0.328938	0.742203	0.913418	721.978	865.923	706.434	685.851	741.265	776.911	764.778	734.675
1645	ENSMUSG00000019437	Tlcd1	68385	TLC domain containing 1 [Source:MGI Symbol;Acc:MGI:1915572]	691.266	0.841825	0.231649	3.63406	0.000278999	0.0281247	1086.38	1184.06	1053.21	575.952	672.488	605.974	1107.88	618.138
1646	ENSMUSG00000019461	Plscr3	70310	phospholipid scramblase 3 [Source:MGI Symbol;Acc:MGI:1917560]	982.042	0.0811019	0.153092	0.529761	0.596278	0.849808	1037.66	1067.13	1084.84	1114.25	928.491	972.961	1063.21	1005.24
1647	ENSMUSG00000019464	Ptger1	19216	prostaglandin E receptor 1 (subtype EP1) [Source:MGI Symbol;Acc:MGI:97793]	41.6317	0.631349	0.339504	1.85962	0.0629389	0.335142	50.6652	63.2061	43.3467	29.5099	36.299	35.6455	52.406	33.8182
1648	ENSMUSG00000019467	Arhgef25	52666	Rho guanine nucleotide exchange factor (GEF) 25 [Source:MGI Symbol;Acc:MGI:1277173]	889.432	-0.107036	0.174053	-0.614965	0.538578	0.82123	709.312	884.885	1021.58	867.998	978.164	968.911	871.924	938.357
1649	ENSMUSG00000019470	Xab2	67439	XPA binding protein 2 [Source:MGI Symbol;Acc:MGI:1914689]	777.687	0.0253906	0.131408	0.193219	0.846787	0.949546	843.77	725.816	802.499	791.679	775.653	763.949	790.695	777.094
1650	ENSMUSG00000019471	Cdc37	12539	cell division cycle 37 [Source:MGI Symbol;Acc:MGI:109531]	1837.6	-0.328065	0.141753	-2.31435	0.0206484	0.203918	1586.21	1649.68	1362.49	1759.4	2006.96	2006.68	1532.79	1924.35
1651	ENSMUSG00000019478	Rab4a	19341	RAB4A, member RAS oncogene family [Source:MGI Symbol;Acc:MGI:105069]	250.537	0.28053	0.184657	1.5192	0.128712	0.455631	263.069	302.336	319.828	219.798	268.422	239.797	295.078	242.672
1652	ENSMUSG00000019487	Trip10	106628	thyroid hormone receptor interactor 10 [Source:MGI Symbol;Acc:MGI:2146901]	792.45	0.152072	0.169083	0.899392	0.368444	0.711772	736.593	812.198	941.912	687.886	789.027	763.139	830.234	746.684
1653	ENSMUSG00000019494	Cops6	26893	COP9 signalosome subunit 6 [Source:MGI Symbol;Acc:MGI:1349439]	1016.01	-0.0518839	0.218834	-0.237093	0.812585	0.938099	1027.92	986.014	762.667	821.189	966.701	1090.43	925.533	959.44
1654	ENSMUSG00000019505	Ubb	22187	ubiquitin B [Source:MGI Symbol;Acc:MGI:98888]	7860.88	0.352051	0.182856	1.9253	0.0541924	0.312187	7806.33	10240.4	8669.34	7780.44	7007.63	6143.99	8905.37	6977.35
1655	ENSMUSG00000019518	Ap4m1	11781	adaptor-related protein complex AP-4, mu 1 [Source:MGI Symbol;Acc:MGI:1337063]	612.751	0.0151773	0.178401	0.0850744	0.932202	0.978957	584.598	744.778	603.339	686.868	547.351	678.075	644.238	637.432
1656	ENSMUSG00000019528	Gyg	27357	glycogenin [Source:MGI Symbol;Acc:MGI:1351614]	937.628	-0.157913	0.177117	-0.891573	0.372622	0.715536	906.127	898.579	971.2	1238.4	951.417	908.151	925.302	1032.66
1657	ENSMUSG00000019539	Rcn3	52377	reticulocalbin 3, EF-hand calcium binding domain [Source:MGI Symbol;Acc:MGI:1277122]	1565.75	0.213494	0.190008	1.1236	0.261182	0.615373	1747.95	1519.05	1761.98	1674.94	1449.1	1214.38	1676.33	1446.14
1658	ENSMUSG00000019558	Slc6a8	102857	solute carrier family 6 (neurotransmitter transporter, creatine), member 8 [Source:MGI Symbol;Acc:MGI:2147834]	716.201	-0.617597	0.25805	-2.39332	0.0166965	0.185125	531.01	523.557	486.186	486.404	991.537	885.468	513.584	787.803
1659	ENSMUSG00000019564	Arid3a	13496	AT rich interactive domain 3A (BRIGHT-like) [Source:MGI Symbol;Acc:MGI:1328360]	218.75	0.169932	0.216609	0.784512	0.43274	0.759114	189.994	212.794	207.361	139.409	196.779	204.962	203.383	180.383
1660	ENSMUSG00000019577	Pdk4	27273	pyruvate dehydrogenase kinase, isoenzyme 4 [Source:MGI Symbol;Acc:MGI:1351481]	305.47	-0.235723	0.234493	-1.00525	0.314778	0.667258	320.555	208.58	249.536	354.119	283.706	280.304	259.557	306.043
1661	ENSMUSG00000019578	Ubxn6	66530	UBX domain protein 6 [Source:MGI Symbol;Acc:MGI:1913780]	206.858	-0.812488	0.354428	-2.29239	0.0218829	0.208534	189.994	146.427	78.4927	162.813	298.034	268.962	138.305	243.27
1662	ENSMUSG00000019579	Mydgf	28106	myeloid derived growth factor [Source:MGI Symbol;Acc:MGI:2156020]	866.846	0.194716	0.227658	0.855304	0.392383	0.729419	815.514	1017.62	801.328	753.011	695.413	853.063	878.153	767.162
1663	ENSMUSG00000019590	Cyb561	13056	cytochrome b-561 [Source:MGI Symbol;Acc:MGI:103253]	316.221	0.248869	0.308555	0.806563	0.419918	0.749731	234.813	377.129	227.277	149.585	245.496	310.278	279.74	235.12
1664	ENSMUSG00000019647	Sema6a	20358	sema domain, transmembrane domain (TM), and cytoplasmic domain, (semaphorin) 6A [Source:MGI Symbol;Acc:MGI:1203727]	479.392	-0.109023	0.232803	-0.468307	0.639565	0.869725	540.753	424.534	454.554	444.684	674.398	413.164	473.281	510.749
1665	ENSMUSG00000019659	Ccdc12	72654	coiled-coil domain containing 12 [Source:MGI Symbol;Acc:MGI:1919904]	457.215	0.34479	0.191578	1.79974	0.0719012	0.352536	505.677	556.213	547.105	472.158	438.454	357.266	536.332	422.626
1666	ENSMUSG00000019689	Fmc1	66117	formation of mitochondrial complex V assembly factor 1 [Source:MGI Symbol;Acc:MGI:1913367]	163.869	0.756136	0.266432	2.83801	0.00453954	0.101392	174.405	248.61	257.737	154.673	113.673	134.481	226.918	134.276
1667	ENSMUSG00000019699	Akt3	23797	thymoma viral proto-oncogene 3 [Source:MGI Symbol;Acc:MGI:1345147]	649.891	-0.877156	0.304524	-2.88042	0.00397149	0.0965279	485.216	320.244	432.295	538.301	980.074	755.037	412.585	757.804
1668	ENSMUSG00000019710	Mrpl24	67707	mitochondrial ribosomal protein L24 [Source:MGI Symbol;Acc:MGI:1914957]	857.746	0.2412	0.143339	1.68273	0.0924278	0.393761	1023.05	969.16	875.134	879.191	768.967	779.341	955.78	809.166
1669	ENSMUSG00000019715	Gle1	74412	GLE1 RNA export mediator (yeast) [Source:MGI Symbol;Acc:MGI:1921662]	823.177	-0.173396	0.134617	-1.28807	0.197723	0.548799	750.234	794.289	732.208	871.051	886.461	810.936	758.91	856.149
1670	ENSMUSG00000019718	L3hypdh	67217	L-3-hydroxyproline dehydratase (trans-) [Source:MGI Symbol;Acc:MGI:1914467]	317.429	0.197951	0.255555	0.774592	0.438581	0.763229	383.886	337.099	444.011	454.859	288.482	273.012	388.332	338.785
1671	ENSMUSG00000019726	Lyst	17101	lysosomal trafficking regulator [Source:MGI Symbol;Acc:MGI:107448]	382.069	-0.223867	0.184029	-1.21647	0.223805	0.580268	377.066	341.313	319.828	380.576	388.782	443.139	346.069	404.166
1672	ENSMUSG00000019731	Slc35e1	270066	solute carrier family 35, member E1 [Source:MGI Symbol;Acc:MGI:2142403]	797.273	-0.622938	0.247819	-2.51368	0.0119478	0.159327	601.162	616.259	452.211	572.899	995.358	1002.94	556.544	857.064
1673	ENSMUSG00000019732	Calr3	73316	calreticulin 3 [Source:MGI Symbol;Acc:MGI:1920566]	87.7522	0.136958	0.298309	0.459116	0.646151	0.871661	114.971	100.076	91.3795	114.987	73.5533	90.7341	102.142	93.0914
1674	ENSMUSG00000019734	Tmc4	353499	transmembrane channel-like gene family 4 [Source:MGI Symbol;Acc:MGI:2669035]	242.176	0.715865	0.327791	2.1839	0.0289693	0.239955	254.3	263.359	262.423	154.673	155.704	164.456	260.027	158.277
1675	ENSMUSG00000019737	Syne4	233066	spectrin repeat containing, nuclear envelope family member 4 [Source:MGI Symbol;Acc:MGI:2141950]	88.1919	0.233529	0.325199	0.718112	0.472688	0.78273	72.1004	100.076	66.7773	55.967	91.7029	55.8987	79.6513	67.8562
1676	ENSMUSG00000019738	Polr2i	69920	polymerase (RNA) II (DNA directed) polypeptide I [Source:MGI Symbol;Acc:MGI:1917170]	260.131	0.517066	0.236178	2.1893	0.0285749	0.238119	280.607	351.847	335.058	287.976	191.048	197.671	322.504	225.565
1677	ENSMUSG00000019761	Krt10	16661	keratin 10 [Source:MGI Symbol;Acc:MGI:96685]	62.8939	-0.0185515	0.356291	-0.0520684	0.958474	0.986946	76.9721	48.458	77.3211	75.3011	55.4038	74.5316	67.5837	68.4122
1678	ENSMUSG00000019763	Rmnd1	66084	required for meiotic nuclear division 1 homolog [Source:MGI Symbol;Acc:MGI:1913334]	562.501	0.375995	0.198939	1.89	0.0587581	0.324404	706.389	703.694	770.868	675.675	554.038	452.05	726.984	560.588
1679	ENSMUSG00000019767	Ccdc170	100504234	coiled-coil domain containing 170 [Source:MGI Symbol;Acc:MGI:2685067]	91.2843	-0.128568	0.536925	-0.239453	0.810754	0.937546	69.1774	36.8702	121.839	87.5121	74.5086	86.6835	75.9623	82.9014
1680	ENSMUSG00000019768	Esr1	13982	estrogen receptor 1 (alpha) [Source:MGI Symbol;Acc:MGI:1352467]	818.261	-0.898408	0.387023	-2.32133	0.020269	0.202952	527.112	340.259	418.237	454.859	1155.84	785.822	428.536	798.84
1681	ENSMUSG00000019773	Fbxo5	67141	F-box protein 5 [Source:MGI Symbol;Acc:MGI:1914391]	293.273	0.105444	0.304908	0.345821	0.729477	0.908315	383.886	232.809	378.405	422.297	224.481	278.683	331.7	308.487
1682	ENSMUSG00000019774	Mtrf1l	108853	mitochondrial translational release factor 1-like [Source:MGI Symbol;Acc:MGI:1918830]	181.662	0.148712	0.190231	0.781742	0.434366	0.760193	189.994	220.168	192.131	187.235	180.54	175.797	200.764	181.191
1683	ENSMUSG00000019775	Rgs17	56533	regulator of G-protein signaling 17 [Source:MGI Symbol;Acc:MGI:1927469]	36.8842	-0.0957604	0.484192	-0.197774	0.843222	0.948357	46.7678	21.0687	38.6606	63.0901	22.9257	28.3544	35.499	38.1234
1684	ENSMUSG00000019777	Hdac2	15182	histone deacetylase 2 [Source:MGI Symbol;Acc:MGI:1097691]	2264.68	0.233627	0.161037	1.45076	0.146846	0.483988	2498.18	2358.64	2682.81	2527.67	1850.3	2035.04	2513.21	2137.67
1685	ENSMUSG00000019779	Frk	14302	fyn-related kinase [Source:MGI Symbol;Acc:MGI:103265]	514.518	0.0476395	0.238374	0.199852	0.841596	0.94785	679.108	403.465	499.073	486.404	568.367	476.354	527.215	510.375
1686	ENSMUSG00000019782	Rwdd1	66521	RWD domain containing 1 [Source:MGI Symbol;Acc:MGI:1913771]	644.188	0.0967109	0.204093	0.473858	0.635601	0.867447	713.209	724.763	626.77	698.062	577.919	655.392	688.247	643.791
1687	ENSMUSG00000019789	Hey2	15214	hairy/enhancer-of-split related with YRPW motif 2 [Source:MGI Symbol;Acc:MGI:1341884]	706.572	0.212678	0.316002	0.673026	0.500931	0.801545	842.795	431.908	954.799	830.347	555.949	537.924	743.167	641.406
1688	ENSMUSG00000019790	Stxbp5	78808	syntaxin binding protein 5 (tomosyn) [Source:MGI Symbol;Acc:MGI:1926058]	864.896	0.0990409	0.180743	0.547965	0.583716	0.844521	1034.74	853.282	916.138	909.719	851.117	857.923	934.719	872.92
1689	ENSMUSG00000019791	Hint3	66847	histidine triad nucleotide binding protein 3 [Source:MGI Symbol;Acc:MGI:1914097]	223.564	0.391371	0.225948	1.73213	0.0832507	0.376643	259.172	338.152	271.795	223.868	228.302	210.633	289.707	220.934
1690	ENSMUSG00000019792	Trmt11	73681	tRNA methyltransferase 11 [Source:MGI Symbol;Acc:MGI:1920931]	240.019	0.285818	0.180268	1.58552	0.112849	0.430093	275.735	286.534	276.482	243.202	201.555	243.038	279.584	229.265
1691	ENSMUSG00000019794	Katna1	23924	katanin p60 (ATPase-containing) subunit A1 [Source:MGI Symbol;Acc:MGI:1344353]	438.491	-0.0324708	0.145666	-0.222913	0.823603	0.942377	450.14	439.282	420.58	440.613	437.499	461.772	436.668	446.628
1692	ENSMUSG00000019795	Pcmt1	18537	protein-L-isoaspartate (D-aspartate) O-methyltransferase 1 [Source:MGI Symbol;Acc:MGI:97502]	830.31	0.0888543	0.135677	0.654894	0.512536	0.806972	821.36	767.954	823.587	681.78	804.31	781.771	804.3	755.954
1693	ENSMUSG00000019796	Lrp11	237253	low density lipoprotein receptor-related protein 11 [Source:MGI Symbol;Acc:MGI:2442989]	423.203	-0.028408	0.33189	-0.0855947	0.931789	0.978908	414.09	407.679	321	309.345	386.871	469.063	380.923	388.426
1694	ENSMUSG00000019797	1700021F05Rik	67851	RIKEN cDNA 1700021F05 gene [Source:MGI Symbol;Acc:MGI:1915101]	364.059	0.334245	0.19294	1.73238	0.0832065	0.376643	373.168	498.274	425.266	344.96	332.423	350.785	432.236	342.723
1695	ENSMUSG00000019802	Sec63	140740	SEC63-like (S. cerevisiae) [Source:MGI Symbol;Acc:MGI:2155302]	2390.32	-0.305478	0.166442	-1.83534	0.0664552	0.342491	2115.27	2097.39	1808.85	2073.83	2838.01	2530.02	2007.17	2480.62
1696	ENSMUSG00000019804	Snx3	54198	sorting nexin 3 [Source:MGI Symbol;Acc:MGI:1860188]	1902.91	0.127233	0.174942	0.727286	0.467051	0.780693	1734.31	2191.14	1968.17	1702.42	1919.07	1774.18	1964.54	1798.55
1697	ENSMUSG00000019806	Aig1	66253	androgen-induced 1 [Source:MGI Symbol;Acc:MGI:1913503]	210.334	0.643923	0.30664	2.09993	0.035735	0.263651	271.838	204.366	309.284	192.323	196.779	114.228	261.83	167.777
1698	ENSMUSG00000019808	Adat2	66757	adenosine deaminase, tRNA-specific 2 [Source:MGI Symbol;Acc:MGI:1914007]	62.4724	-0.263935	0.290958	-0.907123	0.364342	0.709011	62.3571	61.0992	44.5182	54.9495	70.6876	76.1518	55.9915	67.263
1699	ENSMUSG00000019809	Pex3	56535	peroxisomal biogenesis factor 3 [Source:MGI Symbol;Acc:MGI:1929646]	395.805	-0.00563944	0.243108	-0.0231973	0.981493	0.994445	496.908	344.473	429.952	418.226	446.096	412.354	423.778	425.559
1700	ENSMUSG00000019810	Fuca2	66848	fucosidase, alpha-L- 2, plasma [Source:MGI Symbol;Acc:MGI:1914098]	553.252	0.145569	0.22596	0.644224	0.51943	0.811166	777.515	618.366	569.365	542.371	725.026	510.379	655.082	592.592
1701	ENSMUSG00000019813	Cep57l1	103268	centrosomal protein 57-like 1 [Source:MGI Symbol;Acc:MGI:1915511]	251.837	-0.0310369	0.268984	-0.115386	0.908139	0.970125	317.632	181.191	288.197	337.837	226.391	240.607	262.34	268.279
1702	ENSMUSG00000019814	Ltv1	353258	LTV1 ribosome biogenesis factor [Source:MGI Symbol;Acc:MGI:2447810]	540.777	-0.0678331	0.184781	-0.367099	0.713545	0.901488	477.422	544.626	470.956	460.965	566.456	537.113	497.668	521.512
1703	ENSMUSG00000019817	Plagl1	22634	pleiomorphic adenoma gene-like 1 [Source:MGI Symbol;Acc:MGI:1100874]	2059.94	0.0149222	0.339396	0.043967	0.964931	0.98885	1988.61	1539.07	3049.5	3335.64	1573.28	1600.81	2192.39	2169.91
1704	ENSMUSG00000019818	Cd164	53599	CD164 antigen [Source:MGI Symbol;Acc:MGI:1859568]	5840.68	-0.0994559	0.135704	-0.732891	0.463625	0.77887	6039.87	5583.2	5390.22	5548.88	6282.6	6395.94	5671.1	6075.81
1705	ENSMUSG00000019820	Utrn	22288	utrophin [Source:MGI Symbol;Acc:MGI:104631]	1496.47	-0.482122	0.280965	-1.71595	0.0861709	0.38284	1321.19	1146.14	1057.89	1134.6	2158.84	1630.78	1175.07	1641.41
1706	ENSMUSG00000019822	Smpd2	20598	sphingomyelin phosphodiesterase 2, neutral [Source:MGI Symbol;Acc:MGI:1278330]	785.289	0.466064	0.157843	2.95271	0.00314996	0.0878999	1061.05	1094.52	999.317	747.923	757.504	778.531	1051.63	761.319
1707	ENSMUSG00000019823	Mical1	171580	microtubule associated monooxygenase, calponin and LIM domain containing 1 [Source:MGI Symbol;Acc:MGI:2385847]	330.504	-0.295929	0.286789	-1.03187	0.302132	0.65456	345.887	270.733	235.478	281.87	405.021	359.696	284.033	348.862
1708	ENSMUSG00000019826	Zbtb24	268294	zinc finger and BTB domain containing 24 [Source:MGI Symbol;Acc:MGI:3039618]	374.876	-0.326578	0.172343	-1.89493	0.0581014	0.323012	316.657	316.03	325.686	373.453	426.991	401.012	319.458	400.486
1709	ENSMUSG00000019831	Wasf1	83767	WAS protein family, member 1 [Source:MGI Symbol;Acc:MGI:1890563]	280.495	-0.380851	0.226158	-1.684	0.0921816	0.393445	193.892	210.687	257.737	346.996	243.586	271.392	220.772	287.325
1710	ENSMUSG00000019832	Rab32	67844	RAB32, member RAS oncogene family [Source:MGI Symbol;Acc:MGI:1915094]	72.8074	-0.150595	0.292247	-0.515301	0.606343	0.853717	67.2288	67.4198	66.7773	77.3363	65.9114	80.2025	67.142	74.4834
1711	ENSMUSG00000019836	Amd-ps4		S-adenosylmethionine decarboxylase, pseudogene 4 [Source:MGI Symbol;Acc:MGI:3650439]	36.6896	-0.152832	0.496341	-0.307918	0.758145	0.916793	15.5893	34.7633	55.062	34.5978	55.4038	26.7342	35.1382	38.9119
1712	ENSMUSG00000019837	Gtf3c6	67371	general transcription factor IIIC, polypeptide 6, alpha [Source:MGI Symbol;Acc:MGI:1914621]	600.007	-0.164803	0.190899	-0.863297	0.387974	0.727086	538.804	654.183	485.014	544.407	608.487	727.493	559.334	626.795
1713	ENSMUSG00000019838	Slc16a10	72472	solute carrier family 16 (monocarboxylic acid transporters), member 10 [Source:MGI Symbol;Acc:MGI:1919722]	172.528	-0.492646	0.290896	-1.69355	0.0903513	0.390149	107.176	142.214	134.726	127.198	183.406	228.455	128.039	179.686
1714	ENSMUSG00000019841	Rev3l	19714	REV3 like, DNA directed polymerase zeta catalytic subunit [Source:MGI Symbol;Acc:MGI:1337131]	1039.2	-0.297194	0.157295	-1.8894	0.0588377	0.324515	940.228	846.961	835.302	1022.67	1035.48	1164.15	874.164	1074.1
1715	ENSMUSG00000019842	Traf3ip2	103213	TRAF3 interacting protein 2 [Source:MGI Symbol;Acc:MGI:2143599]	299.922	0.10457	0.19692	0.531025	0.595402	0.849454	324.452	302.336	253.051	249.308	318.094	251.949	293.279	273.117
1716	ENSMUSG00000019843	Fyn	14360	Fyn proto-oncogene [Source:MGI Symbol;Acc:MGI:95602]	2132.9	-0.202125	0.336298	-0.60103	0.54782	0.827446	1809.33	2171.13	1643.66	1725.82	2710.01	2034.23	1874.71	2156.69
1717	ENSMUSG00000019845	Tube1	71924	epsilon-tubulin 1 [Source:MGI Symbol;Acc:MGI:1919174]	100.867	0.115954	0.305377	0.379706	0.704164	0.896668	116.92	83.2213	141.755	111.934	88.8371	114.228	113.965	105
1718	ENSMUSG00000019846	Lama4	16775	laminin, alpha 4 [Source:MGI Symbol;Acc:MGI:109321]	1548.52	-0.143833	0.21464	-0.670112	0.502787	0.802421	1462.47	1199.86	1350.78	1290.29	1474.89	1668.05	1337.7	1477.74
1719	ENSMUSG00000019849	Prep	19072	prolyl endopeptidase [Source:MGI Symbol;Acc:MGI:1270863]	1044.24	-0.15324	0.219035	-0.699614	0.484169	0.790601	852.539	1003.92	769.697	755.046	980.074	1184.4	875.386	973.175
1720	ENSMUSG00000019850	Tnfaip3	21929	tumor necrosis factor, alpha-induced protein 3 [Source:MGI Symbol;Acc:MGI:1196377]	80.2824	-0.449437	0.41927	-1.07195	0.283742	0.635285	64.3058	40.0305	50.3759	47.8264	77.3743	85.8733	51.5707	70.358
1721	ENSMUSG00000019851	Perp	64058	PERP, TP53 apoptosis effector [Source:MGI Symbol;Acc:MGI:1929938]	369.94	0.00712427	0.422478	0.016863	0.986546	0.995901	334.195	246.504	497.901	598.338	298.034	177.418	359.533	357.93
1722	ENSMUSG00000019852	Arfgef3	215821	ARFGEF family member 3 [Source:MGI Symbol;Acc:MGI:106387]	98.6089	0.0870266	0.400933	0.21706	0.828162	0.943879	158.816	99.0228	44.5182	93.6176	101.255	90.7341	100.786	95.2023
1723	ENSMUSG00000019853	Hebp2	56016	heme binding protein 2 [Source:MGI Symbol;Acc:MGI:1860084]	54.4436	-0.124895	0.707219	-0.176601	0.859822	0.953989	18.5123	21.0687	96.0656	45.7912	61.1352	40.5063	45.2155	49.1442
1724	ENSMUSG00000019854	Reps1	19707	RalBP1 associated Eps domain containing protein [Source:MGI Symbol;Acc:MGI:1196373]	817.236	-0.136192	0.138389	-0.984131	0.325051	0.675586	799.925	773.221	705.262	849.681	829.147	826.328	759.469	835.052
1725	ENSMUSG00000019856	Fam184a	75906	family with sequence similarity 184, member A [Source:MGI Symbol;Acc:MGI:1923156]	101.474	-0.391386	0.283467	-1.38071	0.167368	0.510488	96.4587	62.1526	89.0364	108.881	110.808	105.316	82.5492	108.335
1726	ENSMUSG00000019857	Asf1a	66403	anti-silencing function 1A histone chaperone [Source:MGI Symbol;Acc:MGI:1913653]	382.189	0.471069	0.228393	2.06253	0.0391569	0.273691	467.678	442.442	555.306	463	283.706	311.088	488.476	352.598
1727	ENSMUSG00000019861	Gopc	94221	golgi associated PDZ and coiled-coil motif containing [Source:MGI Symbol;Acc:MGI:2149946]	775.699	-0.0678578	0.145528	-0.466287	0.64101	0.869908	743.414	730.03	683.003	719.431	699.234	840.911	718.816	753.192
1728	ENSMUSG00000019863	Qrsl1	76563	glutaminyl-tRNA synthase (glutamine-hydrolyzing)-like 1 [Source:MGI Symbol;Acc:MGI:1923813]	162.467	-0.0220545	0.233446	-0.0944737	0.924733	0.976735	173.431	169.603	164.014	150.602	164.301	199.291	169.016	171.398
1729	ENSMUSG00000019864	Rtn4ip1	170728	reticulon 4 interacting protein 1 [Source:MGI Symbol;Acc:MGI:2178759]	311.38	-0.0349566	0.190878	-0.183136	0.854692	0.951991	265.992	338.152	274.139	265.589	297.079	336.202	292.761	299.623
1730	ENSMUSG00000019866	Crybg1	11630	crystallin beta-gamma domain containing 1 [Source:MGI Symbol;Acc:MGI:109544]	60.8412	-0.627853	0.382134	-1.64302	0.100379	0.406794	44.8192	24.229	39.8321	48.844	66.8667	52.6582	36.2934	56.1229
1731	ENSMUSG00000019868	Vta1	66201	vesicle (multivesicular body) trafficking 1 [Source:MGI Symbol;Acc:MGI:1913451]	411.174	0.0884893	0.171057	0.51731	0.60494	0.852933	465.73	444.549	391.292	468.088	368.722	388.86	433.857	408.557
1732	ENSMUSG00000019872	Smpdl3a	57319	sphingomyelin phosphodiesterase, acid-like 3A [Source:MGI Symbol;Acc:MGI:1931437]	278.003	-0.505876	0.300281	-1.68467	0.0920514	0.393445	227.993	202.259	181.587	198.429	354.393	315.949	203.947	289.59
1733	ENSMUSG00000019873	Reep3	28193	receptor accessory protein 3 [Source:MGI Symbol;Acc:MGI:88930]	2427.27	-0.115744	0.278814	-0.41513	0.678047	0.885704	2656.02	1803.48	1906.08	1938.49	2653.65	2305.62	2121.86	2299.25
1734	ENSMUSG00000019877	Serinc1	56442	serine incorporator 1 [Source:MGI Symbol;Acc:MGI:1926228]	5227.84	0.179425	0.176506	1.01654	0.309371	0.663023	6468.58	5266.12	5473.4	5202.9	5533.69	4460.55	5736.03	5065.72
1735	ENSMUSG00000019878	Hsf2	15500	heat shock factor 2 [Source:MGI Symbol;Acc:MGI:96239]	632.312	0.34355	0.165501	2.07582	0.0379103	0.27043	688.851	746.885	780.24	638.024	492.903	614.886	738.659	581.938
1736	ENSMUSG00000019880	Rspo3	72780	R-spondin 3 [Source:MGI Symbol;Acc:MGI:1920030]	34.4473	-0.261044	0.512857	-0.509	0.610753	0.857007	25.3326	34.7633	43.3467	56.9846	47.7619	19.443	34.4809	41.3965
1737	ENSMUSG00000019883	Echdc1	52665	enoyl Coenzyme A hydratase domain containing 1 [Source:MGI Symbol;Acc:MGI:1277169]	132.54	0.20304	0.238731	0.850495	0.39505	0.731327	174.405	130.626	128.869	111.934	123.226	141.772	144.633	125.644
1738	ENSMUSG00000019888	Mgat4c	67569	MGAT4 family, member C [Source:MGI Symbol;Acc:MGI:1914819]	225.392	-0.0925999	0.345508	-0.268011	0.788691	0.928551	209.481	131.679	185.102	177.059	266.511	118.278	175.421	187.283
1739	ENSMUSG00000019889	Ptprk	19272	protein tyrosine phosphatase, receptor type, K [Source:MGI Symbol;Acc:MGI:103310]	663.186	-0.447478	0.205506	-2.17744	0.0294476	0.24153	526.138	495.114	526.018	534.231	725.981	848.202	515.757	702.805
1740	ENSMUSG00000019891	Dcbld1	66686	discoidin, CUB and LCCL domain containing 1 [Source:MGI Symbol;Acc:MGI:1913936]	166.052	0.00520787	0.202457	0.0257234	0.979478	0.993952	170.508	184.351	156.985	198.429	147.107	165.266	170.615	170.267
1741	ENSMUSG00000019892	Lrriq1	74978	leucine-rich repeats and IQ motif containing 1 [Source:MGI Symbol;Acc:MGI:1922228]	34.2695	0.00595345	0.981105	0.00606811	0.995158	0.998499	1.94866	8.42747	18.7445	9.15824	18.1495	1.62025	9.70688	9.64267
1742	ENSMUSG00000019894	Slc6a15	103098	solute carrier family 6 (neurotransmitter transporter), member 15 [Source:MGI Symbol;Acc:MGI:2143484]	384.448	-0.498038	0.44812	-1.11139	0.266399	0.620449	285.479	179.084	610.368	444.684	618.039	454.481	358.31	505.734
1743	ENSMUSG00000019897	Ccdc59	52713	coiled-coil domain containing 59 [Source:MGI Symbol;Acc:MGI:1289302]	779.037	0.188863	0.189281	0.997791	0.318381	0.670038	969.458	822.732	873.963	956.528	728.847	655.392	888.718	780.255
1744	ENSMUSG00000019899	Lama2	16773	laminin, alpha 2 [Source:MGI Symbol;Acc:MGI:99912]	1430.32	-0.96564	0.369637	-2.6124	0.00899089	0.139891	983.099	667.877	1036.81	1328.96	1984.98	1934.58	895.927	1749.51
1745	ENSMUSG00000019907	Ppp1r12a	17931	protein phosphatase 1, regulatory (inhibitor) subunit 12A [Source:MGI Symbol;Acc:MGI:1309528]	3117.76	0.13845	0.146245	0.946698	0.343792	0.692905	3330.26	3218.24	3643.46	3485.22	2918.25	2856.5	3397.32	3086.66
1746	ENSMUSG00000019916	P4ha1	18451	procollagen-proline, 2-oxoglutarate 4-dioxygenase (proline 4-hydroxylase), alpha 1 polypeptide [Source:MGI Symbol;Acc:MGI:97463]	1615.17	0.0436674	0.159826	0.273218	0.784686	0.927249	1423.5	1257.8	1295.71	1354.4	1152.97	1351.29	1325.67	1286.22
1747	ENSMUSG00000019917	Sept10	103080	septin 10 [Source:MGI Symbol;Acc:MGI:1918110]	647.715	-0.404897	0.176336	-2.29616	0.0216665	0.207624	525.164	555.16	602.168	726.554	722.16	777.721	560.83	742.145
1748	ENSMUSG00000019920	Lims1	110829	LIM and senescent cell antigen-like domains 1 [Source:MGI Symbol;Acc:MGI:1195263]	2216.43	-0.294866	0.168622	-1.74868	0.0803459	0.37026	1950.61	1777.14	1662.4	1846.91	2320.27	2444.96	1796.72	2204.05
1749	ENSMUSG00000019923	Zwint	52696	ZW10 interactor [Source:MGI Symbol;Acc:MGI:1289227]	1598.35	-0.213175	0.15267	-1.39631	0.162622	0.503127	1387.45	1418.98	1183.25	1511.11	1484.44	1629.97	1329.89	1541.84
1750	ENSMUSG00000019927	Ube2d1	216080	ubiquitin-conjugating enzyme E2D 1 [Source:MGI Symbol;Acc:MGI:2384911]	736.219	0.343051	0.164463	2.08588	0.0369895	0.268159	798.95	790.076	856.39	719.431	639.054	570.329	815.139	642.938
1751	ENSMUSG00000019929	Dcn	13179	decorin [Source:MGI Symbol;Acc:MGI:94872]	4074.08	0.207721	0.208621	0.995683	0.319404	0.67139	4510.17	4168.44	4604.12	3796.6	3746.44	3958.28	4427.58	3833.77
1752	ENSMUSG00000019942	Cdk1	12534	cyclin-dependent kinase 1 [Source:MGI Symbol;Acc:MGI:88351]	631.027	0.165037	0.287945	0.573156	0.566539	0.835179	675.211	575.175	795.47	836.453	466.156	522.531	681.952	608.38
1753	ENSMUSG00000019943	Atp2b1	67972	ATPase, Ca++ transporting, plasma membrane 1 [Source:MGI Symbol;Acc:MGI:104653]	2176.68	0.108159	0.267904	0.403722	0.686417	0.889303	2329.62	1753.97	2347.75	2228.51	1919.07	1819.54	2143.78	1989.04
1754	ENSMUSG00000019944	Rhobtb1	69288	Rho-related BTB domain containing 1 [Source:MGI Symbol;Acc:MGI:1916538]	1741.8	-0.427219	0.34192	-1.24947	0.211494	0.566305	1469.29	1194.59	1732.7	2843.13	1773.88	1295.39	1465.53	1970.8
1755	ENSMUSG00000019947	Arid5b	71371	AT rich interactive domain 5B (MRF1-like) [Source:MGI Symbol;Acc:MGI:2175912]	1071.68	-0.395758	0.286641	-1.38067	0.16738	0.510488	897.358	825.892	820.072	903.613	1127.18	1314.83	847.774	1115.21
1756	ENSMUSG00000019948	Actr6	67019	ARP6 actin-related protein 6 [Source:MGI Symbol;Acc:MGI:1914269]	194.117	0.00745948	0.181794	0.0410325	0.96727	0.989247	195.84	202.259	180.416	200.464	170.988	204.152	192.839	191.868
1757	ENSMUSG00000019951	Uhrf1bp1l	75089	UHRF1 (ICBP90) binding protein 1-like [Source:MGI Symbol;Acc:MGI:2442888]	1499.34	-0.333924	0.222789	-1.49884	0.133916	0.463813	1281.24	1429.51	1090.7	1178.36	1967.79	1645.37	1267.15	1597.17
1758	ENSMUSG00000019952	Poc1b	382406	POC1 centriolar protein B [Source:MGI Symbol;Acc:MGI:1918511]	311.433	-0.101093	0.167517	-0.603478	0.546191	0.826823	334.195	289.694	298.741	346.996	290.392	352.405	307.543	329.931
1759	ENSMUSG00000019960	Dusp6	67603	dual specificity phosphatase 6 [Source:MGI Symbol;Acc:MGI:1914853]	446.073	0.322294	0.266238	1.21055	0.226069	0.582315	334.195	467.725	477.985	221.833	388.782	411.544	426.635	340.72
1760	ENSMUSG00000019961	Tmpo	21917	thymopoietin [Source:MGI Symbol;Acc:MGI:106920]	2670.99	-0.0156701	0.152266	-0.102913	0.918032	0.97514	2792.43	2419.74	2789.42	2891.97	2333.65	2862.98	2667.2	2696.2
1761	ENSMUSG00000019966	Kitl	17311	kit ligand [Source:MGI Symbol;Acc:MGI:96974]	855.543	-0.916656	0.393917	-2.32703	0.0199636	0.202224	508.6	842.747	479.157	806.943	1226.53	1421.77	610.168	1151.75
1762	ENSMUSG00000019969	Psen1	19164	presenilin 1 [Source:MGI Symbol;Acc:MGI:1202717]	1443.22	-0.0593001	0.174445	-0.339937	0.733904	0.910361	1386.47	1519.05	1234.79	1336.09	1450.05	1527.9	1380.11	1438.01
1763	ENSMUSG00000019970	Sgk1	20393	serum/glucocorticoid regulated kinase 1 [Source:MGI Symbol;Acc:MGI:1340062]	8494.39	0.0138344	0.378567	0.0365443	0.970848	0.990344	12223.9	10101.4	7343.16	5399.29	12483.1	11503	9889.5	9795.11
1764	ENSMUSG00000019971	Cep290	216274	centrosomal protein 290 [Source:MGI Symbol;Acc:MGI:2384917]	319.559	0.273238	0.248087	1.10138	0.270733	0.624301	394.604	266.519	356.146	354.119	211.108	277.063	339.089	280.763
1765	ENSMUSG00000019975	Ikbip	67454	IKBKB interacting protein [Source:MGI Symbol;Acc:MGI:1914704]	972.78	0.110128	0.206032	0.534521	0.592981	0.848655	985.047	1021.83	1036.81	1008.42	914.163	897.619	1014.56	940.069
1766	ENSMUSG00000019977	Hbs1l	56422	Hbs1-like (S. cerevisiae) [Source:MGI Symbol;Acc:MGI:1891704]	861.838	-0.158287	0.156173	-1.01354	0.310805	0.663967	823.309	778.488	721.664	801.855	856.849	934.075	774.487	864.26
1767	ENSMUSG00000019978	Epb41l2	13822	erythrocyte membrane protein band 4.1 like 2 [Source:MGI Symbol;Acc:MGI:103009]	5000.89	0.0708853	0.277366	0.255566	0.798286	0.932547	6208.43	5006.97	4189.4	4266.72	5104.79	5294.98	5134.93	4888.83
1768	ENSMUSG00000019979	Apaf1	11783	apoptotic peptidase activating factor 1 [Source:MGI Symbol;Acc:MGI:1306796]	440.106	-0.28304	0.195758	-1.44587	0.148215	0.485754	452.089	348.687	374.89	414.156	441.32	574.379	391.889	476.618
[truncated: 12,877 more rows]
